# Supplementary material for: Micronutrient gaps during the complementary feeding period in South Asia: A Comprehensive Nutrient Gap Assessment
Source: Nutr Rev. 2021 Mar 8;79(Suppl 1):26–34. doi: 10.1093/nutrit/nuaa144 (PMC7947968; doi:10.1093/nutrit/nuaa144)
Supplement: nuaa144_Supplementary_Data [file nuaa144_supplementary_data.zip]

Archive with 3 entries (3 files):
- Supplemental Material - References.docx
- Supplemental-Material-South-Asia-CONGA-Country-Detail.xlsx
- Table S1.docx
