# Supplementary material for: Micronutrient gaps during the complementary feeding period in South Asia: A Comprehensive Nutrient Gap Assessment
Source: Nutr Rev. 2021 Mar 8;79(Suppl 1):26–34. doi: 10.1093/nutrit/nuaa144 (PMC7947968; doi:10.1093/nutrit/nuaa144)
Supplement: nuaa144_Supplementary_Data [file nuaa144_supplementary_data.zip › Supplemental-Material-South-Asia-CONGA-Country-Detail.xlsx]

## Sheet: Dropdowns
Suggested Nutrient Gap Burden Weights			Implied Burden			Minimum inclusion criteria
Evidence type	Score		Burden	Score		Yes/No	Score
Biological and function markers	5		High	3		Yes	1
Nutrient adequacy of individual diets	3		Moderate	2		No	0
Nutrient adequacy of household diets	2		Low	1
Nutrient adequacy of national food supplies	1		Negligible	0
Nutrient-informative food group intake of individuals or households	1		N/A	N/A
Other	0
Geographic representation	Score
Representative of the entire geographic area of interest	5
Representative of 75–99% of the population in the geographic area of interest	4
Representative of 50–74% of the population in the geographic area of interest	3
Representative of 25–49% of the population in the geographic area of interest	2
Representative of 10–24% of the population in the geographic area of interest	1
Representative of <10% of the population in the geographic area of interest	0
Recency of data collection	Score
<3 years	5
3-4 years	4
5-6 years	3
7-8 years	2
9-10 years	1
>10 years	0
Age & sex representation	Score
Estimates for exact age and sex group of interest	5
Estimates for either a subgroup within the age and sex group of interest representing at least half of the group; or an age and sex group, at least half of which includes the age and sex group of interest	4
Estimates (1) includes the age and sex group of interest, but less than half of which includes the age and sex group of interest; or (2) is very near to but excludes the age and sex group of interest entirely	3
Household or food balance sheet estimates, less than half of which includes the age and sex group of interest	2
Estimates for an age and sex group that is similar to but excludes the age and sex group of interest entirely	1
Estimates for an age and sex group that excludes and is not near to the age and sex group of interest entirely	0
Sample size	Score
>1,000	5
500-1,000	4
300-499	3
100-299	2
50-99	1
<50	0
Based on national food supplies	0

## Sheet: Implied Burden Criteria
CONGA STEP 2: Rate implied nutrient gap burden scores
		Implied nutrient gap burden score
Indicator	Age	Negligible	Low	Moderate	High
Biomarkers
Iron[1]
Serum ferritin (< 12 mg/l)[2]	< 5 y[3]	< 3%	3–9%	10–19%	≥ 20%
Vitamin A
Serum retinol (< 0.7 mmol/l)[4]	6–71 m	< 3%	3–9%	10–19%	≥ 20%
Zinc
Serum zinc (< 9.9 mmol/l)[5]	< 10 y	< 3%	3–9%	10–19%	≥ 20%
Folate
Serum folate (< 4.4 mg/l)	All	< 3%	3–9%	10–19%	≥ 20%
Vitamin B12
Serum B12 (< 203 mg/l)	All	< 3%	3–9%	10–19%	≥ 20%
Iodine
Urinary iodine concentration (UIC) (< 100 mg/l)	≥ 6 y[6]	< 25%	25–49%	50–74%	≥ 75%
Median UIC (mg/l)[7]	≥ 6 y	≥ 150	100–150	50–99	< 50
Total goiter rate9	6–12 y	< 3%	3–9%	10–19%	≥ 20%
Inadequate intake or availability
Iron, vitamin A, zinc, folate, vitamin B12	All	< 5%	5–14%	15–24%	≥ 25%
Calcium, niacin, thiamine, vitamin B6	All	< 5%	5–19%	20–49%	≥ 50%
Vitamin C	All	< 10%	10–29%	30–49%	≥ 50%
Nutrient-informative food group intake
Vitamin A-rich foods (past 24 hours)	6–23 m	>90%	75-90%	60-74%	<60%
Iron-rich foods (past 24 hours)	6–23 m	> 70%	60–70%	50–59%	< 50%
Household iodized salt coverage	All	> 90%	75–90%	60–74%	< 60%
Household adequately iodized salt coverage (≥ 15 ppm)	All	> 80%	65–80%	50–64%	< 50%
[1] If only iron deficiency anemia is available, use similar or lower prevalence ranges as those for iron deficiency.
[2] Various adjustments for inflammation have differing impacts on iron deficiency prevalence.15 WHO suggests iron deficiency is not prevalent when < 10% of the population is above the manufacture’s cutoff for sTfR, even in populations with serum ferritin ≥ 20%.39
[3] Cutoff is < 15 mg/l for individuals ≥ 6 y.
[4] Prevalence ranges coincide with WHO recommendations.17 Various adjustments for inflammation have different impacts on vitamin A deficiency prevalence. Unadjusted estimates are typically 11–18 percentage points higher than adjusted estimates, in areas with high inflammation.14 Retinol binding protein (RBP) is often used as surrogate for serum retinol, which may not always be appropriate, depen…
[5] Morning, non-fasting. Cutoff is 8.7 mmol/l in the afternoon, for non-fasting children.40
[6] Excluding pregnant and lactating women.
[7] To align cutoffs with comparable severity across indicators, we suggested different ranges from WHO recommendations.1 These ranges are not intended to replace WHO guidance on public health severity of iodine deficiency.

## Sheet: Evidence Certainty Criteria
CONGA STEP 6: Rate the certainty of available evidence
Low	Moderate	High
· At least one qualifying data point meeting minimum inclusion criteria in Step 1[1]	· At least one data point with a weight score[2] of 51–80 and no disagreements[3] with any data point with a weight score > 25	· At least one data point with a weight score > 80 and no disagreements with any data point with a weight score > 50
	· Or at least two data points with a weight score 25–50 and no disagreements with any data point with a weight score > 25	· Or at least two data points with a weight score > 50 and no disagreements with any data point with a weight score > 50
	· Or at least three data points meeting minimum criteria thresholds, one of which whose weight score is ≥ 15, and no disagreements with any rating
[1] Exclusion criteria include data collection more than 20 years ago, sample size < 50, geographic representation < 10% of the total population of the geographic area of interest, and highly unhealthy participants (eg, hospitalized patients).
[2] Weight scores are calculated in Step 3.
[3] A disagreement is a different implied nutrient gap burden score from Step 2.

## Sheet: Gap Summaries
		Nutrient Gap Burden Rating				Certainty of Evidence Rating
Country	Nutrient	Quantitative Burden Score	Quantitative Burden Rating	Final Burden Rating	Justification for deviation	Criteria-based Certainty Rating	Final Certainty Rating	Justification for deviation
Pakistan	Iron	3	High	High		High	High
Pakistan	Vitamin A	3	High	High		High	High
Pakistan	Zinc	2.08163	Moderate	Moderate		High	High
Pakistan	Calcium	1	Low	Low		Low	Low
Pakistan	Iodine	1	Low	Low		Moderate	Moderate
Pakistan	Vitamin B12	2.83673	High	High		High	High
Pakistan	Folate	3	High	High		High	High
Pakistan	Niacin	0	Negligible	Low	Consumption of animal source foods is very low and 'other' (Optifood) evidence suggests at least some burden of a gap	Low	Low
Pakistan	Thiamine	1	Low	Low		Low	Low
Pakistan	Vitamin C	3	High	Moderate	Food balance sheet data indicates high burden, but 2 modelling studies suggest intake is adequate in children under 2 while another indicators it may be challenging to consume in adequate quantities. Recent fruit and vegetable consumption though indicates possibly a modern burden.	Low	Low
Pakistan	Vitamin B6	0	Negligible	Low	Other' evidence (modelling) suggest at least some burden of gap	Low	Low
Bangladesh	Iron	2.27826	Moderate	Moderate		Moderate	Moderate
Bangladesh	Vitamin A	2.85	High	High		Moderate	Moderate
Bangladesh	Zinc	3	High	High		Moderate	Moderate
Bangladesh	Calcium	3	High	High		Low	Low
Bangladesh	Iodine	1.16129	Low	Low		Low	Moderate	Only slight disagreement, strong biochemical data
Bangladesh	Vitamin B12	3	High	High		Low	Low
Bangladesh	Folate	3	High	Moderate	Prevalence of deficiency in NPNL WRA indicates a lower burden than high	Low	Low
Bangladesh	Niacin	0.5	Low	Low		Low	Low
Bangladesh	Thiamine	0.75	Low	Low		Low	Low
Bangladesh	Vitamin C	1.5	Moderate	Moderate		Low	Low
Bangladesh	Vitamin B6	0	Negligible	Negligible		Low	Low
India	Iron	3	High	High		High	High
India	Vitamin A	2.31159	Moderate	Moderate		High	High
India	Zinc	3	High	High		High	High
India	Calcium	3	High	Moderate	The food balance sheet data doesn't account for home production (2011 National Sample Survey data suggests 1/3 of dairy consumed is from household production), dairy consumption in children 6-23 mo is moderate	Low	Low
India	Iodine	0	Negligible	Negligible		High	High
India	Vitamin B12	2.07767	Moderate	Moderate		High	High
India	Folate	2.92233	High	High		High	High
India	Niacin	1	Low	Low		Low	Low
India	Thiamine	1	Low	Low		Low	Low
India	Vitamin C	1	Low	Low		Low	Low
India	Vitamin B6	0	Negligible	Negligible		Low	Low
Afghanistan	Iron	3	High	High		Moderate	Moderate
Afghanistan	Vitamin A	3	High	High		Moderate	Moderate
Afghanistan	Zinc	2.10959	Moderate	Moderate		Moderate	Moderate
Afghanistan	Calcium	3	High	Moderate	The food balance sheet data doesn't account for home production (2018 Emergency Food Security Assessment found high household production of dairy), dairy consumption in children 6-23 mo is moderate	Low	Low
Afghanistan	Iodine	0.6	Low	Low		Low	Low
Afghanistan	Vitamin B12	3	High	Moderate	Consumption of animal sources foods indicates a more moderate gap	Low	Low
Afghanistan	Folate	1.25397	Low	Low		Moderate	Low	The biochemical data weighting the burden is for adolescence, andthis may not reflect deficieny in young children
Afghanistan	Niacin	0	Negligible	Low	Consumption of foods rich in niacin (flesh foods) suggests a possible low burden, and low dietary diversity	Low	Low
Afghanistan	Thiamine	0	Negligible	Negligible		Low	Low
Afghanistan	Vitamin C	3	High	High		Low	Low
Afghanistan	Vitamin B6	0	Negligible	Negligible		Low	Low
Nepal	Iron	3	High	High		High	High
Nepal	Vitamin A	1.24107	Low	Low		High	High
Nepal	Zinc	3	High	High		High	High
Nepal	Calcium	3	High	Moderate	Recent consumption data from multiple surveys suggests moderate dairy intake	Low	Low
Nepal	Iodine	0	Negligible	Negligible		Moderate	High	All recent data points pointing to negligible burden
Nepal	Vitamin B12	3	High	Moderate	Recent consumption data indicates moderate to high consumption of foods right in vitamin B12	Low	Low
Nepal	Folate	0.0860215	Negligible	Negligible		High	High
Nepal	Niacin	3	High	High		Low	Low
Nepal	Thiamine	1	Low	Low		Low	Low
Nepal	Vitamin C	0	Negligible	Negligible		Low	Low
Nepal	Vitamin B6	0	Negligible	Negligible		Low	Low
Sri Lanka	Iron	2.83036	High	High		High	Moderate	All other countries with a high certainty of a high burden has DHS iron-rich food consumption estimates that were particularly low, corresponding with the biochemical data. In Sri Lanka, older biochemical data indicates a high prevalence of deficiency, while more recent DHS iron-rich food consumption indicates a borderlin low (59%) iron-rich food consumption.
Sri Lanka	Vitamin A	0.923077	Low	Low		Low	Low
Sri Lanka	Zinc	1.17204	Low	Low		High	High
Sri Lanka	Calcium	2.09091	Moderate	Moderate		Moderate	Moderate
Sri Lanka	Iodine	0.0879121	Negligible	Negligible		High	High
Sri Lanka	Vitamin B12	1	Low	Low		Low	Low
Sri Lanka	Folate	3	High	Moderate	Diet appears to be of high overall quality (high consumption of vitamin A-rich foods and 73% MDD in 2016), so there is a higher likelihood there is at least moderate folate consumption.	Low	Low
Sri Lanka	Niacin	1	Low	Low		Low	Low
Sri Lanka	Thiamine	2	Moderate	Moderate		Low	Low
Sri Lanka	Vitamin C	3	High	Moderate	Food balance sheet data was already borderline a moderate burden, and fruit and vegetable intake from the 2016 DHS is high (and MDD was 73% in 2016)	Low	Low
Sri Lanka	Vitamin B6	0	Negligible	Negligible		Low	Low
The Maldives	Iron	0	Negligible	Low	Triangulating the data from 2011 and before indicates there is some inadequate intake/deficiency, and trend in increase in iron-rich food consumption in children	Low	Low
The Maldives	Vitamin A	0.307692	Negligible	Negligible		Low	Moderate	Recent DHS data showing extremely high consumption of vitamin-A rich foods (and disagreements are quite small between evidence points)
The Maldives	Zinc	1	Low	Low		Low	Low
The Maldives	Calcium	2	Moderate	Low	Moderatly high consumption of milk and other dairy products in the age group of interest	Low	Low
The Maldives	Iodine	#DIV/0!		Negligible		N/A	Low
The Maldives	Vitamin B12	0	Negligible	Negligible		Low	Moderate	Recent DHS data showing high consumption of foods rich in B12
The Maldives	Folate	3	High	Moderate	Diet appears to be of high overall quality (high consumption of vitamin A-rich foods and 71% MDD in 2016/17), so there is a higher likelihood there is at least moderate folate consumption.	Low	Low
The Maldives	Niacin	0	Negligible	Negligible		Low	Low
The Maldives	Thiamine	0	Negligible	Negligible		Low	Low
The Maldives	Vitamin C	0	Negligible	Negligible		Low	Low
The Maldives	Vitamin B6	0	Negligible	Negligible		Low	Low
Bhutan	Iron	3	High	High		Low	Low
Bhutan	Vitamin A	#DIV/0!		Unknown
Bhutan	Zinc	#DIV/0!		Unknown
Bhutan	Calcium	#DIV/0!		Unknown
Bhutan	Iodine	#DIV/0!		Unknown
Bhutan	Vitamin B12	#DIV/0!		Unknown
Bhutan	Folate	#DIV/0!		Unknown		No evidence	No evidence
Bhutan	Niacin	#DIV/0!		Unknown
Bhutan	Thiamine	#DIV/0!		Unknown
Bhutan	Vitamin C	#DIV/0!		Unknown
Bhutan	Vitamin B6	#DIV/0!		Unknown		No evidence	No evidence

## Sheet: Pakistan
COMPREHENSIVE NUTRIENT GAP ASSESSMENT (CONGA) WORKSHEET
	Country	Pakistan
	Assessment level	National
	Age & sex group of interest	Children 6-23 months
	Data point Insert all relevant detail on data points collected			Implied nutrient gap burden Refer to the suggested prevalence/mean ranges for impled nutrient gap burden scores			Data point detail Insert relevant detail and commentary on data point and select appropriate categories for data point descriptors										Does the data point meeting minimum inclusion criteria?	Weighting criteria scores Automatically calculated
Nutrient	Description Include detail on type of estimate, cut-offs used (where applicable), age & sex groups, year of data collection, …	Comment(s)	Source	Implied burden (dropdown menu)	Impled burdence score (autocalculated)	Comments	Evidence type comment	Evidence type category	Geographic representation comment	Geographic representation category	Year of data collection raw/comment	Recency of data collection category	Age & sex group raw/comment	Age & sex group category	Sample size raw/comment	Sample size category		Evidence type score	Geographic representation score	Recency of data collection score	Age & sex representation score	Sample size score	Criteria weighting
Iron	Prevalence of iron deficiency (defined as ferritin <12 ng/dL) was found to be 44% in children under 5 y in the 2011 National Nutrition Survey (NNS)	•No estimates provided for smaller age groups within children under 5	•2011 National Nutrition Survey	High	3		Iron deficiency prevalence estimate	Biological and function markers	National	Representative of the entire geographic area of interest	2011	9-10 years	6-59 mo	Estimates (1) includes the age and sex group of interest, but less than half of which includes the age and sex group of interest; or (2) is very near to but excludes the age and sex group of interest entirely	Not specified for ID prevalence estiamates, but approx 8,000 children under 5 sampled for the NNS survey	>1,000	Yes	5	5	1	3	5	70
Iron	Prevalence of iron deficiency anemia (no definition provided.) was 29% in children under 5 in the 2018 NNS	•No information provided on cut-offs used for assessment •No estimate provided for prevalence of iron deficiency in 2018 •Not estimate of IDA presented in the 2011 NNS •Prevalence of anemia (defined as hemoglobin <11g/dL) was 54% in children under 5 in the 2018 NNS. The 2011 NNS estimate of anemia in children under 5 was 62%	•2018 National Nutrition Survey Key Findings Report	High	3		Iron deficiency anemia prevalence estimate	Biological and function markers	National	Representative of the entire geographic area of interest	2018	<3 years	6-59 mo	Estimates (1) includes the age and sex group of interest, but less than half of which includes the age and sex group of interest; or (2) is very near to but excludes the age and sex group of interest entirely	Not specified for IDA prevalence estiamates, but approx 31,000 children 0-12 y had blood samples take for the 2018 NNS survey	>1,000	Yes	5	5	5	3	5	90
Iron	38% of children 6–23 mo consumed iron-rich foods in the past 24 h nationally in the 2017/18 DHS	•Iron-rich food consumption in children 6-23 months was 35% in the 2012/13 DHS, indicating very little change through time	•2017/18 Demographic & Health Survey •2012/13 Demographic & Health Survey	High	3			Nutrient-informative food group intake of individuals or households	National	Representative of the entire geographic area of interest	2017/18	<3 years	6-23 mo	Estimates for exact age and sex group of interest	2589	>1,000	Yes	1	5	5	5	5	20
Iron	The 2018 Optifood analysis in 12 districts identified iron as an absolute problem nutrient in the diets of children 6–23 mo	•An Absolute Problem Nutrient is where even the best-case scenario diet modelling did not achieve 100% of the recommended nutrient intake based on locally food patterns.	•2018 Optifood Analysis Report Pakistan	N/A	N/A			Other	12 districts across Pakistan were sampled: including two districts from each of the four provinces (Sindh, Punjab, Balochistan and Khyber-Pakhtunkhwa or KP) and one from each of the administrative areas: Islamabad Capital Territory, Gilgit-Baltistan (GB) and Azad Jammu and Kashmir (AJK). Additionally, one agency from the Federally Administered Tribal Areas (FATA) was included	Representative of the entire geographic area of interest	2018	<3 years	6-23 mo	Estimates for exact age and sex group of interest	2,754 interviews conducted with mothers of children 6-23 mo	>1,000	No	0	5	5	5	5	0
Iron	The 2017 Cost of the Diet analysis in 12 districts found that iron was a particularly challenging nutrient need to meet using locally available foods for children 12–23 m		•2017 Cost of the Diet Analysis Reprot in 12 districts, 17 livelihood zones Pakistan	N/A	N/A			Other	12 districts across Pakistan were sampled: including two districts from each of the four provinces (Sindh, Punjab, Balochistan and Khyber-Pakhtunkhwa or KP) and one from each of the administrative areas: Islamabad Capital Territory, Gilgit-Baltistan (GB) and Azad Jammu and Kashmir (AJK). Additionally, one agency from the Federally Administered Tribal Areas (FATA) was included	Representative of the entire geographic area of interest	2017	3-4 years	12-23 mo	Estimates for either a subgroup within the age and sex group of interest representing at least half of the group; or an age and sex group, at least half of which includes the age and sex group of interest	Not provided		No	0	5	4	4
Iron	A Cost of the Diet analysis using 2013/14 Pakistan Household Integrated Economic Survey (HIES) data in four provinces found that iron was a particularly challenging nutrient need to meet using locally available foods for children 12–23 m, adolescent girls, and lactating women using locally available foods in all areas studied		•2018 Fill the Nutrient Gap Report Pakistan	N/A	N/A			Other	Populations of 4 provinces studied (Sindh, Balochistan, Punhab, & KP) represent >90% of national population using 2017 census data	Representative of 75–99% of the population in the geographic area of interest	2013/14	5-6 years	12-23 mo	Estimates for either a subgroup within the age and sex group of interest representing at least half of the group; or an age and sex group, at least half of which includes the age and sex group of interest	Not provided		No	0	4	3	4
Iron	The amount of iron available in the food supply was estimated to be inadequate for 94% of the national population in 2011		•Beal, T., et al., Global trends in dietary micronutrient supplies and estimated prevalence of inadequate intakes. PLoS One, 2017. 12(4)	High	3			Nutrient adequacy of national food supplies	National estimate	Representative of the entire geographic area of interest	2011	9-10 years	Populaton	Household or food balance sheet estimates, less than half of which includes the age and sex group of interest	Population	Based on national food supplies	Yes	1	5	1	2	0	8
Vitamin A	Vitamin A deficiency prevalence (no definition provided) was 52% in children under 5 y in the 2018 NNS (with 12% severe deficiency)	•No information provided on cut-offs used for assessment •The 2011 NNS (using a cut-off of serum retinol < 0.70 μmol/L) found VAD prevalence to be 54% in children under 5. So the 2018 estimate indicates very little change through time	•2018 National Nutrition Survey Key Findings Report •2011 National Nutrition Survey	High	3		VAD prevalence estimate	Biological and function markers	National	Representative of the entire geographic area of interest	2018	<3 years	6-59 mo	Estimates (1) includes the age and sex group of interest, but less than half of which includes the age and sex group of interest; or (2) is very near to but excludes the age and sex group of interest entirely	Not specified for IDA prevalence estiamates, but approx 31,000 children 0-12 y had blood samples take for the 2018 NNS survey	>1,000	Yes	5	5	5	3	5	90
Vitamin A	48% of children 6–23 mo consumed vitamin A-rich foods in the past 24 h nationally in the 2017/18 DHS	•Vitamin A-rich food consumption was 45% in the 2012/13 DHS, indicating very little change through time	•2017/18 Demographic & Health Survey •2012/13 Demographic & Health Survey	High	3			Nutrient-informative food group intake of individuals or households	National	Representative of the entire geographic area of interest	2017/18	<3 years	6-23 mo	Estimates for exact age and sex group of interest	2589	>1,000	Yes	1	5	5	5	5	20
Vitamin A	The amount of vitamin A available in the food supply was estimated to be inadequate for 30% of the national population in 2011	•The availability of vitamin A in the food supply is inadequate for 11% of the population when considering 100% adherence to fortiication legislation in 2011, but 49% when assuming 0% adherence to fortificaiton legislation. The estimate considered here assumed 50% adherence to fortification legislation.	•Beal, T., et al. 2017	High	3			Nutrient adequacy of national food supplies	National estimate	Representative of the entire geographic area of interest	2011	9-10 years	Populaton	Household or food balance sheet estimates, less than half of which includes the age and sex group of interest	Population	Based on national food supplies	Yes	1	5	1	2	0	8
Vitamin A	The amount of vitamin A available in the food supply was estimated to be inadequate for 6% of the national population in 2009	•Estimated as the percentage of individuals that fell below the age and sex specific estimated average requirement [EAR] cut-point). This data is presented in the publication as ‘risk of inadequacy’	•Mark, H.E., et al. Estimating dietary micronutrient supply and the prevalence of inadequate intakes from national Food Balance Sheets in the South Asia region. Asia Pac J Clin Nutr, 2016; 25(2): p. 368-76	Low	1			Nutrient adequacy of national food supplies	National estimate	Representative of the entire geographic area of interest	2009	>10 years	Populaton	Household or food balance sheet estimates, less than half of which includes the age and sex group of interest	Population	Based on national food supplies	No	1	5	0	2	0	7
Vitamin A	National vitamin A supplementation coverage for children 6–59 mo was 75% in the 2017/18 DHS	•National VAS coveragewas 72% in the 2012/13 DHS	•2017/18 Demographic & Health Survey •2012/13 Demographic & Health Survey	N/A	N/A			Other	National	Representative of the entire geographic area of interest	2017/18	3-4 years	6-59 mo	Estimates (1) includes the age and sex group of interest, but less than half of which includes the age and sex group of interest; or (2) is very near to but excludes the age and sex group of interest entirely	8652	>1,000	No	0	5	4	3	5	0
Vitamin A	The 2018 Optifood analysis in 12 districts identified vitamin A as an absolute problem nutrient in the diets of children 6–11 mo, and a partial problem nutrient in the diets of children 12-23 mo	•An Absolute Problem Nutrient is where even the best-case scenario diet modelling did not achieve 100% of the recommended nutrient intake based on locally food patterns. A Partial Problem Nutrient is when 100% of RNI is reached in the best-case scenario modelling, but 70% of RNI is not reached in the worst-case scenario.	•2018 Optifood Analysis Report Pakistan	N/A	N/A			Other	12 districts across Pakistan were sampled: including two districts from each of the four provinces (Sindh, Punjab, Balochistan and Khyber-Pakhtunkhwa or KP) and one from each of the administrative areas: Islamabad Capital Territory, Gilgit-Baltistan (GB) and Azad Jammu and Kashmir (AJK). Additionally, one agency from the Federally Administered Tribal Areas (FATA) was included	Representative of the entire geographic area of interest	2018	<3 years	6-23 mo	Estimates for exact age and sex group of interest	2,754 interviews conducted with mothers of children 6-23 mo	>1,000	No	0	5	5	5	5	0
Vitamin A	The 2017 Cost of the Diet analysis in 12 districts found that vitamin A was a particularly challenging nutrient need to meet using locally available foods for children 12–23 m		•2017 Cost of the Diet Analysis Reprot in 12 districts, 17 livelihood zones Pakistan	N/A	N/A			Other	12 districts across Pakistan were sampled: including two districts from each of the four provinces (Sindh, Punjab, Balochistan and Khyber-Pakhtunkhwa or KP) and one from each of the administrative areas: Islamabad Capital Territory, Gilgit-Baltistan (GB) and Azad Jammu and Kashmir (AJK). Additionally, one agency from the Federally Administered Tribal Areas (FATA) was included	Representative of the entire geographic area of interest	2017	3-4 years	12-23 mo	Estimates for either a subgroup within the age and sex group of interest representing at least half of the group; or an age and sex group, at least half of which includes the age and sex group of interest	Not provided		No	0	5	4	4
Vitamin A	A Cost of the Diet analysis using 2013/14 Pakistan Household Integrated Economic Survey (HIES) data in four provinces found that vitamin A was a particularly challenging nutrient need to meet using locally available foods for children 12–23 m, adolescent girls, and lactating women using locally available foods in all areas studied		•2018 Fill the Nutrient Gap Report Pakistan	N/A	N/A			Other	Populations of 4 provinces studied (Sindh, Balochistan, Punhab, & KP) represent >90% of national population using 2017 census data	Representative of 75–99% of the population in the geographic area of interest	2013/14	5-6 years	12-23 mo	Estimates for either a subgroup within the age and sex group of interest representing at least half of the group; or an age and sex group, at least half of which includes the age and sex group of interest	Not provided		No	0	4	3	4
Zinc	Zinc deficiency prevalence (no definition provided) was found to be 19% in children under 5 y in the 2018 NNS.	•No information provided on cut-offs used for assessment •The 2011 NNS (using a cut-off of serum zinc < 0.60 μg/dL) found zinc deficiency prevalence to be 39% in children under 5. So the 2018 estimate indicates improvement.	•2018 National Nutrition Survey Key Findings Report •2011 National Nutrition Survey	Moderate	2		Zinc deficiency prevalence estimate	Biological and function markers	National	Representative of the entire geographic area of interest	2018	<3 years	6-59 mo	Estimates (1) includes the age and sex group of interest, but less than half of which includes the age and sex group of interest; or (2) is very near to but excludes the age and sex group of interest entirely	Not specified for IDA prevalence estiamates, but approx 31,000 children 0-12 y had blood samples take for the 2018 NNS survey	>1,000	Yes	5	5	5	3	5	90
Zinc	13% of breastfed and non-breastfed children 6–23 mo consumed meat, fish, or poultry in the past 24 h nationally in the 2017/18 DHS	•Consumption of meat, fish, poultry was 16% in 2012/13 DHS, indicating very little change	•2017/18 Demographic & Health Survey •2012/13 Demographic & Health Survey	N/A	N/A	Not an informative food group, no relevant criteria to reference	Food group proxy for zinc intake	Other	National	Representative of the entire geographic area of interest	2017/18	<3 years	6-23 mo	Estimates for exact age and sex group of interest	2589	>1,000	No	0	5	5	5	5	0
Zinc	The amount of zinc available in the food supply was estimated to be inadequate for 42% of the national population in 2011		•Beal, T., et al. 2017	High	3			Nutrient adequacy of national food supplies	National estimate	Representative of the entire geographic area of interest	2011	9-10 years	Populaton	Household or food balance sheet estimates, less than half of which includes the age and sex group of interest	Population	Based on national food supplies	Yes	1	5	1	2	0	8
Zinc	The amount of zinc available in the food supply was estimated to be inadequate for 39% of the national population in 2009	•Estimated as the percentage of individuals that fell below the age and sex specific estimated average requirement [EAR] cut-point). This data is presented in the publication as ‘risk of inadequacy’	•Mark, H.E., et al. 2016	High	3			Nutrient adequacy of national food supplies	National estimate	Representative of the entire geographic area of interest	2009	>10 years	Populaton	Household or food balance sheet estimates, less than half of which includes the age and sex group of interest	Population	Based on national food supplies	No	1	5	0	2	0	7
Zinc	The 2018 Optifood analysis in 12 districts identified zinc as an absolute problem nutrient in the diets of children 6–23 mo	•An Absolute Problem Nutrient is where even the best-case scenario diet modelling did not achieve 100% of the recommended nutrient intake based on locally food patterns.	•2018 Optifood Analysis Report Pakistan	N/A	N/A			Other	12 districts across Pakistan were sampled: including two districts from each of the four provinces (Sindh, Punjab, Balochistan and Khyber-Pakhtunkhwa or KP) and one from each of the administrative areas: Islamabad Capital Territory, Gilgit-Baltistan (GB) and Azad Jammu and Kashmir (AJK). Additionally, one agency from the Federally Administered Tribal Areas (FATA) was included	Representative of the entire geographic area of interest	2018	<3 years	6-23 mo	Estimates for exact age and sex group of interest	2,754 interviews conducted with mothers of children 6-23 mo	>1,000	No	0	5	5	5	5	0
Zinc	The 2017 Cost of the Diet analysis in 12 districts did NOT identify zinc as a particularly challenging nutrient need to meet using locally available foods for children 12–23 m		•2017 Cost of the Diet Analysis Reprot in 12 districts, 17 livelihood zones Pakistan	N/A	N/A			Other	12 districts across Pakistan were sampled: including two districts from each of the four provinces (Sindh, Punjab, Balochistan and Khyber-Pakhtunkhwa or KP) and one from each of the administrative areas: Islamabad Capital Territory, Gilgit-Baltistan (GB) and Azad Jammu and Kashmir (AJK). Additionally, one agency from the Federally Administered Tribal Areas (FATA) was included	Representative of the entire geographic area of interest	2017	3-4 years	12-23 mo	Estimates for either a subgroup within the age and sex group of interest representing at least half of the group; or an age and sex group, at least half of which includes the age and sex group of interest	Not provided		No	0	5	4	4
Zinc	A Cost of the Diet analysis using 2013/14 Pakistan Household Integrated Economic Survey (HIES) data in four provinces did NOT identify zinc as a particularly challenging nutrient need to meet using locally available foods for children 12–23 m, adolescent girls, and lactating women using locally available foods in all areas studied		•2018 Fill the Nutrient Gap Report Pakistan	N/A	N/A			Other	Populations of 4 provinces studied (Sindh, Balochistan, Punhab, & KP) represent >90% of national population using 2017 census data	Representative of 75–99% of the population in the geographic area of interest	2013/14	5-6 years	12-23 mo	Estimates for either a subgroup within the age and sex group of interest representing at least half of the group; or an age and sex group, at least half of which includes the age and sex group of interest	Not provided		No	0	4	3	4
Calcium	Prevalence of calcium deficiency (defined as serum calcium <8.4 mg/dL) was found to be 27% in women of reproductive age (WRA) in the 2018 NNS	•Not specified if the WRA included or excluded pregnant women •Not indicated if the 2018 estiamte was adjusted for albumin or not •The 2011 NNS (using a cut-off of serum calcium <8.4 mg/dL, not adjusting for albumin) found calcium deficiency to be 52% in non-pregnant WRA, potentially indicating a decrease in prevalence (but more information would be needed to confirm this.	•2018 National Nutrition Survey Key Findings Report •2011 National Nutrition Survey	N/A	N/A	No criteria established	Calcium deficiency prevalence estimate	Biological and function markers	National	Representative of the entire geographic area of interest	2018	<3 years	WRA	Estimates for an age and sex group that excludes and is not near to the age and sex group of interest entirely	Not specified for zinc deficiency prevalence estiamates, but approx 31,000 WRA had blood samples take for the 2018 NNS survey	>1,000	No	5	5	5	0	5	75
Calcium	35% of breastfed and 79% of non-breastfed children 6–23 mo consumed animal milk, respectively, and 9% of breastfed children and 12% of non-breastfed children 6–23 mo consumed other dairy foods in the past 24 h nationally in the 2017/18 DHS		•2017/18 Demographic & Health Survey	N/A	N/A	Not an informative food group, no relevant criteria to reference	Food group proxy for calcium intake	Other	National	Representative of the entire geographic area of interest	2017/18	<3 years	6-23 mo	Estimates for exact age and sex group of interest	2589	>1,000	No	0	5	5	5	5	0
Calcium	The amount of calcium available in the food supply was estimated to be inadequate for 7% of the national population in 2011		•Beal, T., et al. 2017	Low	1			Nutrient adequacy of national food supplies	National estimate	Representative of the entire geographic area of interest	2011	9-10 years	Populaton	Household or food balance sheet estimates, less than half of which includes the age and sex group of interest	Population	Based on national food supplies	Yes	1	5	1	2	0	8
Calcium	The amount of calcium available in the food supply was estimated to be inadequate for 18% of the national population in 2009	•Estimated as the percentage of individuals that fell below the age and sex specific estimated average requirement [EAR] cut-point). This data is presented in the publication as ‘risk of inadequacy’	•Mark, H.E., et al. 2016	Low	1			Nutrient adequacy of national food supplies	National estimate	Representative of the entire geographic area of interest	2009	>10 years	Populaton	Household or food balance sheet estimates, less than half of which includes the age and sex group of interest	Population	Based on national food supplies	No	1	5	0	2	0	7
Calcium	The 2018 Optifood analysis in 12 districts identified calcium as a partial problem nutrient in the diets of children 6-23 mo	•A Partial Problem Nutrient is when 100% of RNI is reached in the best-case scenario modelling, but 70% of RNI is not reached in the worst-case scenario.	•2018 Optifood Analysis Report Pakistan	N/A	N/A			Other	12 districts across Pakistan were sampled: including two districts from each of the four provinces (Sindh, Punjab, Balochistan and Khyber-Pakhtunkhwa or KP) and one from each of the administrative areas: Islamabad Capital Territory, Gilgit-Baltistan (GB) and Azad Jammu and Kashmir (AJK). Additionally, one agency from the Federally Administered Tribal Areas (FATA) was included	Representative of the entire geographic area of interest	2018	<3 years	6-23 mo	Estimates for exact age and sex group of interest	2,754 interviews conducted with mothers of children 6-23 mo	>1,000	No	0	5	5	5	5	0
Calcium	The 2017 Cost of the Diet analysis in 12 districts identified calcium as a particularly challenging nutrient need to meet using locally available foods for children 12–23 m		•2017 Cost of the Diet Analysis Reprot in 12 districts, 17 livelihood zones Pakistan	N/A	N/A			Other	12 districts across Pakistan were sampled: including two districts from each of the four provinces (Sindh, Punjab, Balochistan and Khyber-Pakhtunkhwa or KP) and one from each of the administrative areas: Islamabad Capital Territory, Gilgit-Baltistan (GB) and Azad Jammu and Kashmir (AJK). Additionally, one agency from the Federally Administered Tribal Areas (FATA) was included	Representative of the entire geographic area of interest	2017	3-4 years	12-23 mo	Estimates for either a subgroup within the age and sex group of interest representing at least half of the group; or an age and sex group, at least half of which includes the age and sex group of interest	Not provided		No	0	5	4	4
Calcium	A Cost of the Diet analysis using 2013/14 Pakistan Household Integrated Economic Survey (HIES) data in four provinces identified calcium as a particularly challenging nutrient need to meet using locally available foods for children 12–23 m, adolescent girls, and lactating women using locally available foods in all areas studied		•2018 Fill the Nutrient Gap Report Pakistan	N/A	N/A			Other	Populations of 4 provinces studied (Sindh, Balochistan, Punhab, & KP) represent >90% of national population using 2017 census data	Representative of 75–99% of the population in the geographic area of interest	2013/14	5-6 years	12-23 mo	Estimates for either a subgroup within the age and sex group of interest representing at least half of the group; or an age and sex group, at least half of which includes the age and sex group of interest	Not provided		No	0	4	3	4
Iodine	Prevalence of iodine deficiency (defined as urinary iodine concentration <100 μg/L) was 18% in school-aged children 6-12 y in the 2018 NNS, however, it is unclear if this estimate is misreported. There are two estimates quoted in the report - 16% deficiency, and 39% deficiency. We are using the 39% estimate here.	•Data not collected or reported for children under 5 •A separate analysis using 2011 NNS data found prevalence of iodine deficiency (defined as urinary iodine concentration <100 μg/L) was 37% in children 6-12 y •Severe deficiency was 7%, moderate deficiency was 23%, and mild deficiency was 8% in 2018 NNS •Prevalence of iodine deficiency (defined as urinary iodine concentration <100 μg/L) was repo…	•2018 National Nutrition Survey Key Findings Report •Wieser, S., et al., Societal Costs of Micronutrient Deficiencies in 6- to 59-month-old Children in Pakistan. Food Nutr Bull, 2017. 38(4): p. 485-500.	Low	1			Biological and function markers	National	Representative of the entire geographic area of interest	2018	<3 years	6-12 y	Estimates for an age and sex group that is similar to but excludes the age and sex group of interest entirely	Not specified for IDA prevalence estiamates, but approx 31,000 children 0-12 y had blood samples take for the 2018 NNS survey	>1,000	Yes	5	5	5	1	5	80
Iodine	Nationally, 80% of households used iodized salt per the 2018 NNS, but use varies widely by province (coverage is only 32% in Khyber Pakhtunkhwa Newly Merged Districts)	•Adequacy of iodization was not assessed	•2018 National Nutrition Survey Key Findings Report	Low	1			Nutrient-informative food group intake of individuals or households	National	Representative of the entire geographic area of interest	2018	<3 years	HH	Household or food balance sheet estimates, less than half of which includes the age and sex group of interest		>1,000	Yes	1	5	5	2	5	17
Vitamin B12	Prevalence of vitamin B12 deficiency (defined as serum B12 <191 pg/ml) found to be 25% in children 6-59 months in the 2018 NNS	•Data reported via email communication and not yet published	•2018 National Nutrition Survey data	High	3			Biological and function markers	National	Representative of the entire geographic area of interest	2018	<3 years	6-59 mo	Estimates (1) includes the age and sex group of interest, but less than half of which includes the age and sex group of interest; or (2) is very near to but excludes the age and sex group of interest entirely	Not specified for IDA prevalence estiamates, but approx 31,000 children 0-12 y had blood samples take for the 2018 NNS survey	>1,000	Yes	5	5	5	3	5	90
Vitamin B12	Among breastfed children 6–23 m, 13% consumed meat, fish or poultry, ~50% consumed dairy, and 29% consumed eggs in the past 24 h nationally in the 2017/18 DHS (with little change since the 2012/13 DHS). Estimates are similar for non-breastfed children, but consumption of eggs is higher (36%)		•2017/18 Demographic & Health Survey •2012/13 Demographic & Health Survey	N/A	N/A	Not an informative food group, no relevant criteria to reference	Food group proxy for vitamin B12 intake	Other	National	Representative of the entire geographic area of interest	2017/18	<3 years	6-23 mo	Estimates for exact age and sex group of interest	2589	>1,000	No	0	5	5	5	5	0
Vitamin B12	The amount of vitamin B12 available in the food supply was estimated to be inadequate for 13%of the national population in 2011		•Beal, T., et al. 2017	Low	1			Nutrient adequacy of national food supplies	National estimate	Representative of the entire geographic area of interest	2011	9-10 years	Populaton	Household or food balance sheet estimates, less than half of which includes the age and sex group of interest	Population	Based on national food supplies	Yes	1	5	1	2	0	8
Vitamin B12	The amount of vitamin B12 available in the food supply was estimated to be inadequate for 12% of the national population in 2009	•Estimated as the percentage of individuals that fell below the age and sex specific estimated average requirement [EAR] cut-point). This data is presented in the publication as ‘risk of inadequacy’	•Mark, H.E., et al. 2016	Low	1			Nutrient adequacy of national food supplies	National estimate	Representative of the entire geographic area of interest	2009	>10 years	Populaton	Household or food balance sheet estimates, less than half of which includes the age and sex group of interest	Population	Based on national food supplies	No	1	5	0	2	0	7
Vitamin B12	The 2018 Optifood analysis in 12 districts identified vitamin B12 as adequately consumed by children 6-11 months, but a partial problem nutrient in the diets of children 12-23 mo	•A Partial Problem Nutrient is when 100% of RNI is reached in the best-case scenario modelling, but 70% of RNI is not reached in the worst-case scenario.	•2018 Optifood Analysis Report Pakistan	N/A	N/A			Other	12 districts across Pakistan were sampled: including two districts from each of the four provinces (Sindh, Punjab, Balochistan and Khyber-Pakhtunkhwa or KP) and one from each of the administrative areas: Islamabad Capital Territory, Gilgit-Baltistan (GB) and Azad Jammu and Kashmir (AJK). Additionally, one agency from the Federally Administered Tribal Areas (FATA) was included	Representative of the entire geographic area of interest	2018	<3 years	6-23 mo	Estimates for exact age and sex group of interest	2,754 interviews conducted with mothers of children 6-23 mo	>1,000	No	0	5	5	5	5	0
Vitamin B12	The 2017 Cost of the Diet analysis in 12 districts identified vitamin B12 as a particularly challenging nutrient need to meet using locally available foods for children 12–23 m		•2017 Cost of the Diet Analysis Reprot in 12 districts, 17 livelihood zones Pakistan	N/A	N/A			Other	12 districts across Pakistan were sampled: including two districts from each of the four provinces (Sindh, Punjab, Balochistan and Khyber-Pakhtunkhwa or KP) and one from each of the administrative areas: Islamabad Capital Territory, Gilgit-Baltistan (GB) and Azad Jammu and Kashmir (AJK). Additionally, one agency from the Federally Administered Tribal Areas (FATA) was included	Representative of the entire geographic area of interest	2017	3-4 years	12-23 mo	Estimates for either a subgroup within the age and sex group of interest representing at least half of the group; or an age and sex group, at least half of which includes the age and sex group of interest	Not provided		No	0	5	4	4
Vitamin B12	A Cost of the Diet analysis using 2013/14 Pakistan Household Integrated Economic Survey (HIES) data in four provinces identified vitamin B12 as a particularly challenging nutrient need to meet using locally available foods for children 12–23 m and lactating women (not adolescent girls) using locally available foods in all areas studied		•2018 Fill the Nutrient Gap Report Pakistan	N/A	N/A			Other	Populations of 4 provinces studied (Sindh, Balochistan, Punhab, & KP) represent >90% of national population using 2017 census data	Representative of 75–99% of the population in the geographic area of interest	2013/14	5-6 years	12-23 mo	Estimates for either a subgroup within the age and sex group of interest representing at least half of the group; or an age and sex group, at least half of which includes the age and sex group of interest	Not provided		No	0	4	3	4
Folate	Folate deficiency prevalence (defined as serum folate <3ng/ml) was found to be 40% in children 6-59 months in the 2018 NNS	•Data reported via email communication and not yet published	•2018 National Nutrition Survey data	High	3			Biological and function markers	National	Representative of the entire geographic area of interest	2018	<3 years	6-59 mo	Estimates (1) includes the age and sex group of interest, but less than half of which includes the age and sex group of interest; or (2) is very near to but excludes the age and sex group of interest entirely	Not specified for IDA prevalence estiamates, but approx 31,000 children 0-12 y had blood samples take for the 2018 NNS survey	>1,000	Yes	5	5	5	3	5	90
Folate	The amount of folate available in the food supply was estimated to be inadequate for 39% of the national population in 2011		•Beal, T., et al. 2017	High	3			Nutrient adequacy of national food supplies	National estimate	Representative of the entire geographic area of interest	2011	9-10 years	Populaton	Household or food balance sheet estimates, less than half of which includes the age and sex group of interest	Population	Based on national food supplies	Yes	1	5	1	2	0	8
Folate	The amount of folate available in the food supply was estimated to be inadequate for 85% of the national population in 2009	•Estimated as the percentage of individuals that fell below the age and sex specific estimated average requirement [EAR] cut-point). This data is presented in the publication as ‘risk of inadequacy’	•Mark, H.E., et al. 2016	High	3			Nutrient adequacy of national food supplies	National estimate	Representative of the entire geographic area of interest	2009	>10 years	Populaton	Household or food balance sheet estimates, less than half of which includes the age and sex group of interest	Population	Based on national food supplies	No	1	5	0	2	0	7
Folate	The 2018 Optifood analysis in 12 districts identified folate as a partial problem nutrient for children 6-11 months, and as either an asbolute or partial problem nutrient in the diets of children 12-23 mo (depending on the province)	•An Absolute Problem Nutrient is where even the best-case scenario diet modelling did not achieve 100% of the recommended nutrient intake based on locally food patterns. A Partial Problem Nutrient is when 100% of RNI is reached in the best-case scenario modelling, but 70% of RNI is not reached in the worst-case scenario.	•2018 Optifood Analysis Report Pakistan	N/A	N/A			Other	12 districts across Pakistan were sampled: including two districts from each of the four provinces (Sindh, Punjab, Balochistan and Khyber-Pakhtunkhwa or KP) and one from each of the administrative areas: Islamabad Capital Territory, Gilgit-Baltistan (GB) and Azad Jammu and Kashmir (AJK). Additionally, one agency from the Federally Administered Tribal Areas (FATA) was included	Representative of the entire geographic area of interest	2018	<3 years	6-23 mo	Estimates for exact age and sex group of interest	2,754 interviews conducted with mothers of children 6-23 mo	>1,000	No	0	5	5	5	5	0
Folate	The 2017 Cost of the Diet analysis in 12 districts did NOT identify folate as a particularly challenging nutrient need to meet using locally available foods for children 12–23 m		•2017 Cost of the Diet Analysis Reprot in 12 districts, 17 livelihood zones Pakistan	N/A	N/A			Other	12 districts across Pakistan were sampled: including two districts from each of the four provinces (Sindh, Punjab, Balochistan and Khyber-Pakhtunkhwa or KP) and one from each of the administrative areas: Islamabad Capital Territory, Gilgit-Baltistan (GB) and Azad Jammu and Kashmir (AJK). Additionally, one agency from the Federally Administered Tribal Areas (FATA) was included	Representative of the entire geographic area of interest	2017	3-4 years	12-23 mo	Estimates for either a subgroup within the age and sex group of interest representing at least half of the group; or an age and sex group, at least half of which includes the age and sex group of interest	Not provided		No	0	5	4	4
Folate	A Cost of the Diet analysis using 2013/14 Pakistan Household Integrated Economic Survey (HIES) data in four provinces did NOT identify folate as a particularly challenging nutrient need to meet using locally available foods for children 12–23 m (or other groups) using locally available foods in all areas studied		•2018 Fill the Nutrient Gap Report Pakistan	N/A	N/A			Other	Populations of 4 provinces studied (Sindh, Balochistan, Punhab, & KP) represent >90% of national population using 2017 census data	Representative of 75–99% of the population in the geographic area of interest	2013/14	5-6 years	12-23 mo	Estimates for either a subgroup within the age and sex group of interest representing at least half of the group; or an age and sex group, at least half of which includes the age and sex group of interest	Not provided		No	0	4	3	4
Niacin	13% children 6–23 mo consumed meat, fish, or poultry (the highest sources of niacin) in the past 24 h nationally in the 2017/18 DHS		•2017/18 Demographic & Health Survey	N/A	N/A	Not an informative food group, no relevant criteria to reference	Food group proxy for niacin intake	Other	National	Representative of the entire geographic area of interest	2017/18	<3 years	6-23 mo	Estimates for exact age and sex group of interest	2589	>1,000	No	0	5	5	5	5	0
Niacin	The amount of niacin available in the food supply estimated to be inadequate for 4% of the national population in 2011		•Beal, T., et al. 2017	Negligible	0			Nutrient adequacy of national food supplies	National estimate	Representative of the entire geographic area of interest	2011	9-10 years	Populaton	Household or food balance sheet estimates, less than half of which includes the age and sex group of interest	Population	Based on national food supplies	Yes	1	5	1	2	0	8
Niacin	The 2018 Optifood analysis in 12 districts identified niacin as a partial problem nutrient for children 6-23 months	•A Partial Problem Nutrient is when 100% of RNI is reached in the best-case scenario modelling, but 70% of RNI is not reached in the worst-case scenario.	•2018 Optifood Analysis Report Pakistan	N/A	N/A			Other	12 districts across Pakistan were sampled: including two districts from each of the four provinces (Sindh, Punjab, Balochistan and Khyber-Pakhtunkhwa or KP) and one from each of the administrative areas: Islamabad Capital Territory, Gilgit-Baltistan (GB) and Azad Jammu and Kashmir (AJK). Additionally, one agency from the Federally Administered Tribal Areas (FATA) was included	Representative of the entire geographic area of interest	2018	<3 years	6-23 mo	Estimates for exact age and sex group of interest	2,754 interviews conducted with mothers of children 6-23 mo	>1,000	No	0	5	5	5	5	0
Niacin	The 2017 Cost of the Diet analysis in 12 districts did NOT identify niacin as a particularly challenging nutrient need to meet using locally available foods for children 12–23 m		•2017 Cost of the Diet Analysis Reprot in 12 districts, 17 livelihood zones Pakistan	N/A	N/A			Other	12 districts across Pakistan were sampled: including two districts from each of the four provinces (Sindh, Punjab, Balochistan and Khyber-Pakhtunkhwa or KP) and one from each of the administrative areas: Islamabad Capital Territory, Gilgit-Baltistan (GB) and Azad Jammu and Kashmir (AJK). Additionally, one agency from the Federally Administered Tribal Areas (FATA) was included	Representative of the entire geographic area of interest	2017	3-4 years	12-23 mo	Estimates for either a subgroup within the age and sex group of interest representing at least half of the group; or an age and sex group, at least half of which includes the age and sex group of interest	Not provided		No	0	5	4	4
Niacin	A Cost of the Diet analysis using 2013/14 Pakistan Household Integrated Economic Survey (HIES) data in four provinces did NOT identify niacin as a particularly challenging nutrient need to meet using locally available foods for children 12–23 m (or other groups) using locally available foods in all areas studied		•2018 Fill the Nutrient Gap Report Pakistan	N/A	N/A			Other	Populations of 4 provinces studied (Sindh, Balochistan, Punhab, & KP) represent >90% of national population using 2017 census data	Representative of 75–99% of the population in the geographic area of interest	2013/14	5-6 years	12-23 mo	Estimates for either a subgroup within the age and sex group of interest representing at least half of the group; or an age and sex group, at least half of which includes the age and sex group of interest	Not provided		No	0	4	3	4
Thiamine	67% of breastfed and 74% of non-breastfed children 6–23 mo consumed grains (whole grains contain moderate amounts of thiamine) in the past 24 h nationally in the 2017/18 DHS		•2017/18 Demographic & Health Survey	N/A	N/A	Not an informative food group, no relevant criteria to reference	Food group proxy for thiamine intake	Other	National	Representative of the entire geographic area of interest	2017/18	<3 years	6-23 mo	Estimates for exact age and sex group of interest	2589	>1,000	No	0	5	5	5	5	0
Thiamine	The amount of thiamine available in the food supply was estimated to be inadequate for 10% of the national population in 2011		•Beal, T., et al. 2017	Low	1			Nutrient adequacy of national food supplies	National estimate	Representative of the entire geographic area of interest	2011	9-10 years	Populaton	Household or food balance sheet estimates, less than half of which includes the age and sex group of interest	Population	Based on national food supplies	Yes	1	5	1	2	0	8
Thiamine	The amount of thiamine available in the food supply was estimated to be inadequate for 25% of the national population in 2009	•Estimated as the percentage of individuals that fell below the age and sex specific estimated average requirement [EAR] cut-point). This data is presented in the publication as ‘risk of inadequacy’	•Mark, H.E., et al. 2016	Moderate	2			Nutrient adequacy of national food supplies	National estimate	Representative of the entire geographic area of interest	2009	>10 years	Populaton	Household or food balance sheet estimates, less than half of which includes the age and sex group of interest	Population	Based on national food supplies	No	1	5	0	2	0	7
Thiamine	The 2018 Optifood analysis in 12 districts identified thiamine as a partial problem nutrient for children 6-23 months	•A Partial Problem Nutrient is when 100% of RNI is reached in the best-case scenario modelling, but 70% of RNI is not reached in the worst-case scenario.	•2018 Optifood Analysis Report Pakistan	N/A	N/A			Other	12 districts across Pakistan were sampled: including two districts from each of the four provinces (Sindh, Punjab, Balochistan and Khyber-Pakhtunkhwa or KP) and one from each of the administrative areas: Islamabad Capital Territory, Gilgit-Baltistan (GB) and Azad Jammu and Kashmir (AJK). Additionally, one agency from the Federally Administered Tribal Areas (FATA) was included	Representative of the entire geographic area of interest	2018	<3 years	6-23 mo	Estimates for exact age and sex group of interest	2,754 interviews conducted with mothers of children 6-23 mo	>1,000	No	0	5	5	5	5	0
Thiamine	The 2017 Cost of the Diet analysis in 12 districts did NOT identify thiamine as a particularly challenging nutrient need to meet using locally available foods for children 12–23 m		•2017 Cost of the Diet Analysis Reprot in 12 districts, 17 livelihood zones Pakistan	N/A	N/A			Other	12 districts across Pakistan were sampled: including two districts from each of the four provinces (Sindh, Punjab, Balochistan and Khyber-Pakhtunkhwa or KP) and one from each of the administrative areas: Islamabad Capital Territory, Gilgit-Baltistan (GB) and Azad Jammu and Kashmir (AJK). Additionally, one agency from the Federally Administered Tribal Areas (FATA) was included	Representative of the entire geographic area of interest	2017	3-4 years	12-23 mo	Estimates for either a subgroup within the age and sex group of interest representing at least half of the group; or an age and sex group, at least half of which includes the age and sex group of interest	Not provided		No	0	5	4	4
Thiamine	A Cost of the Diet analysis using 2013/14 Pakistan Household Integrated Economic Survey (HIES) data in four provincesidentified thiamine as a particularly challenging nutrient need to meet using locally available foods for children 12–23 m using locally available foods in three out of the four provinces stuided		•2018 Fill the Nutrient Gap Report Pakistan	N/A	N/A			Other	Populations of 4 provinces studied (Sindh, Balochistan, Punhab, & KP) represent >90% of national population using 2017 census data	Representative of 75–99% of the population in the geographic area of interest	2013/14	5-6 years	12-23 mo	Estimates for either a subgroup within the age and sex group of interest representing at least half of the group; or an age and sex group, at least half of which includes the age and sex group of interest	Not provided		No	0	4	3	4
Vitamin C	The amount of vitamin C available in the food supply estimated to be inadequate for 75% of the national population in 2011		•Beal, T., et al. 2017	High	3			Nutrient adequacy of national food supplies	National estimate	Representative of the entire geographic area of interest	2011	9-10 years	Populaton	Household or food balance sheet estimates, less than half of which includes the age and sex group of interest	Population	Based on national food supplies	Yes	1	5	1	2	0	8
Vitamin C	The 2018 Optifood analysis in 12 districts identified vitamin C as adequately consumed by children 6-23 months		•2018 Optifood Analysis Report Pakistan	N/A	N/A			Other	12 districts across Pakistan were sampled: including two districts from each of the four provinces (Sindh, Punjab, Balochistan and Khyber-Pakhtunkhwa or KP) and one from each of the administrative areas: Islamabad Capital Territory, Gilgit-Baltistan (GB) and Azad Jammu and Kashmir (AJK). Additionally, one agency from the Federally Administered Tribal Areas (FATA) was included	Representative of the entire geographic area of interest	2018	<3 years	6-23 mo	Estimates for exact age and sex group of interest	2,754 interviews conducted with mothers of children 6-23 mo	>1,000	No	0	5	5	5	5	0
Vitamin C	The 2017 Cost of the Diet analysis in 12 districts did NOT identify vitamin C as a particularly challenging nutrient need to meet using locally available foods for children 12–23 m		•2017 Cost of the Diet Analysis Reprot in 12 districts, 17 livelihood zones Pakistan	N/A	N/A			Other	12 districts across Pakistan were sampled: including two districts from each of the four provinces (Sindh, Punjab, Balochistan and Khyber-Pakhtunkhwa or KP) and one from each of the administrative areas: Islamabad Capital Territory, Gilgit-Baltistan (GB) and Azad Jammu and Kashmir (AJK). Additionally, one agency from the Federally Administered Tribal Areas (FATA) was included	Representative of the entire geographic area of interest	2017	3-4 years	12-23 mo	Estimates for either a subgroup within the age and sex group of interest representing at least half of the group; or an age and sex group, at least half of which includes the age and sex group of interest	Not provided		No	0	5	4	4
Vitamin C	A Cost of the Diet analysis using 2013/14 Pakistan Household Integrated Economic Survey (HIES) data in four provinces identified vitamin C as a particularly challenging nutrient need to meet using locally available foods for children 12–23 m using locally available foods in three of the four provinces studied (and in all provinces for lactating women)		•2018 Fill the Nutrient Gap Report Pakistan	N/A	N/A			Other	Populations of 4 provinces studied (Sindh, Balochistan, Punhab, & KP) represent >90% of national population using 2017 census data	Representative of 75–99% of the population in the geographic area of interest	2013/14	5-6 years	12-23 mo	Estimates for either a subgroup within the age and sex group of interest representing at least half of the group; or an age and sex group, at least half of which includes the age and sex group of interest	Not provided		No	0	4	3	4
Vitamin B6	The amount of vitamin B6 available in the food supply was estimated to be inadequate for 3% of the national population in 2011		•Beal, T., et al. 2017	Negligible	0			Nutrient adequacy of national food supplies	National estimate	Representative of the entire geographic area of interest	2011	9-10 years	Populaton	Household or food balance sheet estimates, less than half of which includes the age and sex group of interest	Population	Based on national food supplies	Yes	1	5	1	2	0	8
Vitamin B6	The 2018 Optifood analysis in 12 districts identified vitamin B6 as a partial problem nutrient for children 6-23 months	•A Partial Problem Nutrient is when 100% of RNI is reached in the best-case scenario modelling, but 70% of RNI is not reached in the worst-case scenario.	•2018 Optifood Analysis Report Pakistan	N/A	N/A			Other	12 districts across Pakistan were sampled: including two districts from each of the four provinces (Sindh, Punjab, Balochistan and Khyber-Pakhtunkhwa or KP) and one from each of the administrative areas: Islamabad Capital Territory, Gilgit-Baltistan (GB) and Azad Jammu and Kashmir (AJK). Additionally, one agency from the Federally Administered Tribal Areas (FATA) was included	Representative of the entire geographic area of interest	2018	<3 years	6-23 mo	Estimates for exact age and sex group of interest	2,754 interviews conducted with mothers of children 6-23 mo	>1,000	No	0	5	5	5	5	0
Vitamin B6	The 2017 Cost of the Diet analysis in 12 districts did NOT identify vitamin B6 as a particularly challenging nutrient need to meet using locally available foods for children 12–23 m		•2017 Cost of the Diet Analysis Reprot in 12 districts, 17 livelihood zones Pakistan	N/A	N/A			Other	12 districts across Pakistan were sampled: including two districts from each of the four provinces (Sindh, Punjab, Balochistan and Khyber-Pakhtunkhwa or KP) and one from each of the administrative areas: Islamabad Capital Territory, Gilgit-Baltistan (GB) and Azad Jammu and Kashmir (AJK). Additionally, one agency from the Federally Administered Tribal Areas (FATA) was included	Representative of the entire geographic area of interest	2017	3-4 years	12-23 mo	Estimates for either a subgroup within the age and sex group of interest representing at least half of the group; or an age and sex group, at least half of which includes the age and sex group of interest	Not provided		No	0	5	4	4
Vitamin B6	A Cost of the Diet analysis using 2013/14 Pakistan Household Integrated Economic Survey (HIES) data in four provinces did NOT identify vitamin B6 as a particularly challenging nutrient need to meet using locally available foods for children 12–23 m using locally available foods in any of the provinces studied		•2018 Fill the Nutrient Gap Report Pakistan	N/A	N/A			Other	Populations of 4 provinces studied (Sindh, Balochistan, Punhab, & KP) represent >90% of national population using 2017 census data	Representative of 75–99% of the population in the geographic area of interest	2013/14	5-6 years	12-23 mo	Estimates for either a subgroup within the age and sex group of interest representing at least half of the group; or an age and sex group, at least half of which includes the age and sex group of interest	Not provided		No	0	4	3	4

## Sheet: Bangladesh
COMPREHENSIVE NUTRIENT GAP ASSESSMENT (CONGA) WORKSHEET
	Country	Bangladesh
	Assessment level	National
	Age & sex group of interest	Children 6-23 months
	Data point Insert all relevant detail on data points collected			Implied nutrient gap burden Refer to the suggested prevalence/mean ranges for impled nutrient gap burden scores			Data point detail Insert relevant detail and commentary on data point and select appropriate categories for data point descriptors											Weighting criteria scores Automatically calculated
Nutrient	Description Include detail on type of estimate, cut-offs used (where applicable), age & sex groups, year of data collection, …	Comment(s)	Source	Implied burden (dropdown menu)	Impled burdence score (autocalculated)	Comments	Evidence type comment	Evidence type category	Geographic representation comment	Geographic representation category	Year of data collection raw/comment	Recency of data collection category	Age & sex group raw/comment	Age & sex group category	Sample size raw/comment	Sample size category	Does the data point meeting minimum inclusion criteria?	Evidence type score	Geographic representation score	Recency of data collection score	Age & sex representation score	Sample size score	Criteria weighting
Iron	National prevalence of iron deficiency (defined as serum ferritin < 12.0 ng/ml) in children 6–59 m was 11% a in the 2011/12 National Micronutrient Survey.	•Adjusted for elevated CRP (>10.0 mg/l) or elevated AGP (>1.0 g/l) •No further age disagregation available •National prevalence in school-aged children aged 6-11 y and 12-14 y was 4% and 10%, respectively •National prevalence in non-pregnant, non-lactating WRA was 7% •National prevalence iron deficiency anemia in children 6-59 mo was 7% •National prevalence of anemia (defined as haemoglobin < 11.…	•2011/12 National Micronutrients Status Survey	Moderate	2			Biological and function markers	National	Representative of the entire geographic area of interest	2011/12	7-8 years	6-59 mo	Estimates (1) includes the age and sex group of interest, but less than half of which includes the age and sex group of interest; or (2) is very near to but excludes the age and sex group of interest entirely	468	300-499	Yes	5	5	2	3	3	65
Iron	National prevalence of anemia (defined as haemoglobin < 11.0 g/dl) in children 6–59 months was 51% (68% in 6-8 mo, 79% in 9-11 mo, 76% in 12-17 mo, 63% in 18-23 mo)) in the 2011 DHS		•2011 Demographic & Health Survey	N/A	N/A		Not directly informative of iron deficiency, so Other	Other	National	Representative of the entire geographic area of interest	2011	9-10 years	6-59 mo & 6-23 mo	Estimates for exact age and sex group of interest	6-59 mo: 2,353 6-23 mo: 765	500-1,000	No	0	5	1	5	4	0
Iron	55% of breastfed children 6–23 m consumed iron-rich foods in the past 24 h nationally in the 2014 DHS	•Consumption was 54% in 2011, indicating no change through time	•2014 Demographic & Health Survey •2011 Demographic & Health Survey	Moderate	2			Nutrient-informative food group intake of individuals or households	National	Representative of the entire geographic area of interest	2014	5-6 years	6-23 mo	Estimates for exact age and sex group of interest	2358	>1,000	Yes	1	5	3	5	5	18
Iron	The amount of iron available in the food supply was estimated to be inadequate for 99% of the national population in 2011		•Beal, T., Massiot, E., Arsenault, J. E., Smith, M. R., & Hijmans, R. J. Global trends in dietary micronutrient supplies and estimated prevalence of inadequate intakes. 2017. PloS one, 12(4), e0175554.	High	3			Nutrient adequacy of national food supplies	National	Representative of the entire geographic area of interest	2011	9-10 years	Population	Household or food balance sheet estimates, less than half of which includes the age and sex group of interest		Based on national food supplies	Yes	1	5	1	2	0	8
Iron	The amount of iron consumed by adults was estimated to be inadequate for approximately 70% of adults in 2010	•Mean intake compared to RNI	•Nahar, Q., Choudhury, S., Faruque, M., Sultana, S., & Siddiquee, M. Desirable Dietary Pattern for Bangladesh. Final Research Results, 226, 2013.	High	3			Nutrient adequacy of household diets	National	Representative of the entire geographic area of interest	2010	9-10 years	HH	Estimates for an age and sex group that is similar to but excludes the age and sex group of interest entirely	12,240 HH	>1,000	Yes	2	5	1	1	5	24
Iron	Nationally, children 24–59 m consumed iron in lower quantities than RDA per the 2011/12 NMS, and approximately 80% of iron consumed came from non-animal sources.	•No estimate of % inadequate intake •Median iron consumption (mg) was 4.17 in chidlren 6-59 mo, with RDA ranging from 7-10 •Intake in school-aged children 6-14 y was less than RDA •Intake in NPNL WRA was less than RDA	•2011/12 National Micronutrients Status Survey	N/A	N/A		Would be nutrient adequacy of individual, but no % estimate provided so classified as Other	Other	National	Representative of the entire geographic area of interest	2011/12	7-8 years	Children 6-59 mo	Estimates (1) includes the age and sex group of interest, but less than half of which includes the age and sex group of interest; or (2) is very near to but excludes the age and sex group of interest entirely	Unclear		No	0	5	2	3
Vitamin A	National vitamin A deficiency prevalence (defined as serum retinol < 0.70 μmol/L) among children 6–59 m was 21% in the 2011/12 NMS	•Adjusted for elevated CRP (>10mg/l) or elevated AGP (>1 g/l) •No further age disagregation available •Prevalence among school-aged children 6-14 y was 21% •Prevalence among NPNL WRA was 5%	•2011/12 National Micronutrients Status Survey	High	3			Biological and function markers	National	Representative of the entire geographic area of interest	2011/12	7-8 years	6-59 mo	Estimates (1) includes the age and sex group of interest, but less than half of which includes the age and sex group of interest; or (2) is very near to but excludes the age and sex group of interest entirely	873	500-1,000	Yes	5	5	2	3	4	70
Vitamin A	67% of children 6–23 m consumed vitamin A-rich foods in the past 24 h nationally in the 2014 DHS	•Consumption was 64% in the 2011 DHS, indicating very minimal change through time	•2014 Demographic & Health Survey •2011 Demographic & Health Survey	Moderate	2			Nutrient-informative food group intake of individuals or households	National	Representative of the entire geographic area of interest	2014	5-6 years	6-23 mo	Estimates for exact age and sex group of interest	2358	>1,000	Yes	1	5	3	5	5	18
Vitamin A	The amount of vitamin A available in the food supply was estimated to be inadequate for 97% of the national population in 2011		•Beal, T. et al 2017	High	3			Nutrient adequacy of national food supplies	National	Representative of the entire geographic area of interest	2011	9-10 years	Population	Household or food balance sheet estimates, less than half of which includes the age and sex group of interest		Based on national food supplies	Yes	1	5	1	2	0	8
Vitamin A	The amount of vitamin A consumed by adults was estimated to be inadequate for 77% of adults population in 2010	•Mean intake compared to RNI	•Nahar, Q. et al 2013	High	3			Nutrient adequacy of household diets	National	Representative of the entire geographic area of interest	2010	9-10 years	Population	Estimates for an age and sex group that is similar to but excludes the age and sex group of interest entirely	12,240 HH	>1,000	Yes	2	5	1	1	5	24
Vitamin A	The amount of vitamin A available in the food supply was estimated to be inadequate for approximately 70% of the national population in 2009	•Estimated as the percentage of individuals that fell below the age and sex specific estimated average requirement [EAR] cut-point	•Mark, H. E., Houghton, L. A., Gibson, R. S., Monterrosa, E., & Kraemer, K. Estimating dietary micronutrient supply and the prevalence of inadequate intakes from national Food Balance Sheets in the South Asia region. Asia Pacific journal of clinical nutrition, 25(2), 368, 2016.	High	3			Nutrient adequacy of national food supplies	National	Representative of the entire geographic area of interest	2009	>10 years	Population	Household or food balance sheet estimates, less than half of which includes the age and sex group of interest		Based on national food supplies	No	1	5	0	2	0	7
Vitamin A	Nationally, children 24–59 months consumed vitamin A in lower quantities than the RDA per the 2011/12 NMS, and 60% of vitamin A consumed came from plant sources.	•No estimate of % inadequate intake •Median vitamin A consumption was 270 (RE) in children 6-59 mo, with RDA ranging from 300-400 •Intake among school-aged childre 6-14 y was less than RDA •Intake among NPNL WRA was less than RDA	•2011/12 National Micronutrients Status Survey	N/A	N/A		Would be nutrient adequacy of individual, but no % estimate provided so classified as Other	Other	National	Representative of the entire geographic area of interest	2011/12	7-8 years	Children 6-59 mo	Estimates (1) includes the age and sex group of interest, but less than half of which includes the age and sex group of interest; or (2) is very near to but excludes the age and sex group of interest entirely	845	500-1,000	No	0	5	2	3	4	0
Vitamin A	National vitamin A supplementation coverage for children 6–59 m was 62% in the 2014 DHS (23% in 6-8 mo, 46% in 9-11 mo, 60% in 12-17 mo, 62% in 18-23 mo)	•Supplementation coverage was 60% in 2011, indicating little change	•2014 Demographic & Health Survey •2011 Demographic & Health Survey	N/A	N/A		Micronutrient supplementation coverage	Other	National	Representative of the entire geographic area of interest	2014	5-6 years	6-59 mo & 6-23 mo	Estimates for exact age and sex group of interest	6-59 mo: 7,579 6-23 mo: 2,411	>1,000	No	0	5	3	5	5	0
Zinc	National prevalence of zinc deficiency (defined as serum zinc < 9.9 mmol/L) in children 6–59 m was 45% in the 2011/12 NMS	•Adjusted for elevated CRP (>10.0 mg/l) or elevated AGP (>1.0 g/l) •No further age disagregation available •Prevalence among NPNL WRA was 57%	•2011/12 National Micronutrients Status Survey	High	3			Biological and function markers	National	Representative of the entire geographic area of interest	2011/12	7-8 years	6-59 mo	Estimates (1) includes the age and sex group of interest, but less than half of which includes the age and sex group of interest; or (2) is very near to but excludes the age and sex group of interest entirely	662	500-1,000	Yes	5	5	2	3	4	70
Zinc	43% of breastfed children 6–23 m consumed meat, fish, or poultry in the past 24 h nationally in the 2014 DHS	•Consumption In breastfed children was 43% in the 2011 DHS, indicating no change through time •2014 consumption in non-breastfed children was 56% but sample size is small	•2014 Demographic & Health Survey •2011 Demographic & Health Survey	N/A	N/A		Qualitative proxy food consumption for zinc intake	Other	National	Representative of the entire geographic area of interest	2014	5-6 years	Children 6-23 mo	Estimates for exact age and sex group of interest	2283	>1,000	No	0	5	3	5	5	0
Zinc	The 2011/12 NMS found that children 24–59 m consumed zinc below or on the lower end of the RDA and the majority of zinc consumed came from non-animal sources	•No estimate of % inadequate intake •Median zinc intake (mg) ranged from 2.67 to 3.23 (in slums, rural and urban areas) in children 6-59 mo, with RDA ranging between 3-5 •Intake among NPNL WRA was 33-50% of RDA	•2011/12 National Micronutrients Status Survey	N/A	N/A		Would be nutrient adequacy of individual, but no % estimate provided so classified as Other	Other	National	Representative of the entire geographic area of interest	2011/12	7-8 years	Children 6-12 y	Estimates (1) includes the age and sex group of interest, but less than half of which includes the age and sex group of interest; or (2) is very near to but excludes the age and sex group of interest entirely	Unclear		No	0	5	2	3
Zinc	The amount of zinc available in the food supply was estimated to be inadequate for 43% of the national population in 2011		•Beal, T. et al 2017	High	3			Nutrient adequacy of national food supplies	National	Representative of the entire geographic area of interest	2011	9-10 years	Population	Household or food balance sheet estimates, less than half of which includes the age and sex group of interest		Based on national food supplies	Yes	1	5	1	2	0	8
Zinc	The amount of zinc consumed by adults was estimated to be inadequate for 30% of adults in 2010	•Mean intake compared to RNI	•Nahar, Q. et al 2013	High	3			Nutrient adequacy of household diets	National	Representative of the entire geographic area of interest	2010	9-10 years		Estimates for an age and sex group that is similar to but excludes the age and sex group of interest entirely	12,240 HH	>1,000	Yes	2	5	1	1	5	24
Zinc	The amount of zinc available in the food supply was estimated to be inadequate for aproximately 50% of the national population in 2009	•Estimated as the percentage of individuals that fell below the age and sex specific estimated average requirement [EAR] cut-point	•Mark, H. E. et al 2016	High	3			Nutrient adequacy of national food supplies	National	Representative of the entire geographic area of interest	2009	>10 years	Population	Household or food balance sheet estimates, less than half of which includes the age and sex group of interest		Based on national food supplies	No	1	5	0	2	0	7
Calcium	29% of breastfed children 6–23 m consumed animal milk, respectively, and 6% of breastfed children 6–23 m consumed other dairy foods in the past 24 h nationally in the 2014 DHS	•Consumption of milk and other dairy in breastfed children was 24% and 6%, respectively, in the 2011 DHS, indicating minimal if any change through time •2014 consumption of milk in non-breastfed children was 48% and of other dairy was 13%, but sample size is small	•2014 Demographic & Health Survey •2011 Demographic & Health Survey	N/A	N/A		Qualitative proxy food consumption for calcium intake	Other	National	Representative of the entire geographic area of interest	2014	5-6 years	Children 6-23 mo	Estimates for exact age and sex group of interest	2283	>1,000	No	0	5	3	5	5	0
Calcium	The amount of calcium available in the food supply was estimated to be inadequate for 95% of the national population in 2011		•Beal, T. et al 2017	High	3			Nutrient adequacy of national food supplies	National	Representative of the entire geographic area of interest	2011	9-10 years	Population	Household or food balance sheet estimates, less than half of which includes the age and sex group of interest		Based on national food supplies	Yes	1	5	1	2	0	8
Calcium	The amount of calcium consumed by adults was estimated to be inadequate for 70% of adults in 2010	•Mean intake compared to RNI	•Nahar, Q. et al 2013	High	3			Nutrient adequacy of household diets	National	Representative of the entire geographic area of interest	2010	9-10 years		Estimates for an age and sex group that is similar to but excludes the age and sex group of interest entirely	12,240 HH	>1,000	Yes	2	5	1	1	5	24
Calcium	The amount of calcium available in the food supply was estimated to be inadequate for approximately 70% of the national population in 2009	•Estimated as the percentage of individuals that fell below the age and sex specific estimated average requirement [EAR] cut-point	•Mark, H. E. et al 2016	High	3			Nutrient adequacy of national food supplies	National	Representative of the entire geographic area of interest	2009	>10 years	Population	Household or food balance sheet estimates, less than half of which includes the age and sex group of interest		Based on national food supplies	No	1	5	0	2	0	7
Iodine	National prevalence of iodine deficiency (defined as urinary iodine concentration < 100 μg/L) in children 6–14 y was 40% in the 2011/12 NMS. Median UIC was 146 μg/l.	•No estimates for children under 5 •Severe deficiency (UIC<20.0 μg/L) was 6%; moderate deficiency (UIC 20.0 to <50.0 μg/L) was 13%; and mild deficiency (UIC 50.0 to <100.0 μg/L) was 21% •National deficienc prevalence in NPNL WRA was 42%	•2011/12 National Micronutrients Status Survey	Low	1			Biological and function markers	National	Representative of the entire geographic area of interest	2011/12	7-8 years	School age children 6-14 y	Estimates for an age and sex group that is similar to but excludes the age and sex group of interest entirely	1154	>1,000	Yes	5	5	2	1	5	65
Iodine	82% of households with children 6-59 m found to have iodized salt in the 2011 DHS	•Adequacy not assessed •Not reported in the 2014 DHS	•2011 Demographic & Health Survey	Low	1			Nutrient-informative food group intake of individuals or households	National	Representative of the entire geographic area of interest	2011	9-10 years	HH	Household or food balance sheet estimates, less than half of which includes the age and sex group of interest	7462	>1,000	Yes	1	5	1	2	5	13
Iodine	A 2015 survey found that while 66% of household salt had some iodine, only 51% of households had adequately iodized salt (³15 ppm)		•Knowles, J. M., Garrett, G. S., Gorstein, J., Kupka, R., Situma, R., Yadav, K., Yusufali, R., Pandav, C., Aaron, G. J., & Universal Salt Iodization Coverage Survey Team (2017). Household Coverage with Adequately Iodized Salt Varies Greatly between Countries and by Residence Type and Socioeconomic Status within Countries: Results from 10 National Coverage Surveys. The Journal of nutrition, 147(5)…	Moderate	2			Nutrient-informative food group intake of individuals or households	National	Representative of the entire geographic area of interest	2015	5-6 years	HH	Household or food balance sheet estimates, less than half of which includes the age and sex group of interest	1,498 HH	>1,000	Yes	1	5	3	2	5	15
Vitamin B12	National prevalence of vitamin B12 deficiency (defined as serum B12 < 200 pg/ml) in NPNL WRA was 22% in the 2011/12 NMS	•No estimates for children under 5 or school aged children •Prevalence of marginal deficiency (serum B12 200.0-300.0 pg/ml) was 16% and deficiency (serum B12 <200.0) was 6% in NPNL WRA	•2011/12 National Micronutrients Status Survey	High	3			Biological and function markers	National	Representative of the entire geographic area of interest	2011/12	7-8 years	NPNL WRA	Estimates for an age and sex group that excludes and is not near to the age and sex group of interest entirely	872	500-1,000	No	5	5	2	0	4	55
Vitamin B12	43% of breastfed children 6–23 m consumed meat, fish, or poultry, 24% consumed milk, 6% consumed other dairy, and 28% consumed eggs in the past 24 h nationally in the 2014 DHS	•Consumption in breastfed children was 43% for meat/fish/poultry, 24% for milk, 6% for other dairy, and 25% for eggs in the 2011 DHS, indicating minimal change through time •2014 consumption in non-breastfed children was slightly higher for all foods but sample size is small	•2014 Demographic & Health Survey •2011 Demographic & Health Survey	N/A	N/A		Qualitative proxy food consumption for vitamin B12 intake	Other	National	Representative of the entire geographic area of interest	2014	5-6 years	Children 6-23 mo	Estimates for exact age and sex group of interest	2283	>1,000	No	0	5	3	5	5	0
Vitamin B12	The amount of vitamin B12 available in the food supply was estimated to be inadequate for 35% of the national population in 2011		•Beal, T. et al 2017	High	3			Nutrient adequacy of national food supplies	National	Representative of the entire geographic area of interest	2011	9-10 years	Population	Household or food balance sheet estimates, less than half of which includes the age and sex group of interest		Based on national food supplies	Yes	1	5	1	2	0	8
Vitamin B12	The amount of vitamin B12 available in the food supply was estimated to be inadequate for 74% of the national population in 2009	•Estimated as the percentage of individuals that fell below the age and sex specific estimated average requirement [EAR] cut-point	•Mark, H. E. et al 2016	High	3			Nutrient adequacy of national food supplies	National	Representative of the entire geographic area of interest	2009	>10 years	Population	Household or food balance sheet estimates, less than half of which includes the age and sex group of interest		Based on national food supplies	No	1	5	0	2	0	7
Folate	National prevalence of folate deficiency (defined as serum folate < 6.8 nmol/L) in NPNL WRA was 9% in the 2011/12 NMS.	•No estimates for children under 5 or school aged children	•2011/12 National Micronutrients Status Survey	Low	1			Biological and function markers	National	Representative of the entire geographic area of interest	2011/12	7-8 years	NPNL WRA	Estimates for an age and sex group that excludes and is not near to the age and sex group of interest entirely	849	500-1,000	No	5	5	2	0	4	55
Folate	The amount of folate available in the food supply was estimated to be inadequate for 93% of the national population in 2011		•Beal, T. et al 2017	High	3			Nutrient adequacy of national food supplies	National	Representative of the entire geographic area of interest	2011	9-10 years	Population	Household or food balance sheet estimates, less than half of which includes the age and sex group of interest		Based on national food supplies	Yes	1	5	1	2	0	8
Folate	The amount of folate available in the food supply was estimated to be inadequate for 99% of the national population in 2009	•Estimated as the percentage of individuals that fell below the age and sex specific estimated average requirement [EAR] cut-point	•Mark, H. E. et al 2016	High	3			Nutrient adequacy of national food supplies	National	Representative of the entire geographic area of interest	2009	>10 years	Population	Household or food balance sheet estimates, less than half of which includes the age and sex group of interest		Based on national food supplies	No	1	5	0	2	0	7
Niacin	43% of breastfed children 6–23 m consumed meat, fish, or poultry (the highest sources of niacin) in the past 24 h nationally in the 2014 DHS	•Consumption In breastfed children was 43% in the 2011 DHS, indicating no change through time •2014 consumption in non-breastfed children was 56% but sample size is small	•2014 Demographic & Health Survey •2011 Demographic & Health Survey	N/A	N/A		Qualitative proxy food consumption for niacin intake	Other	National	Representative of the entire geographic area of interest	2014	5-6 years	Children 6-23 mo	Estimates for exact age and sex group of interest	2283	>1,000	No	0	5	3	5	5	0
Niacin	The amount of niacin available in the food supply was estimated to be inadequate for 21% of the national population in 2011		•Beal, T. et al 2017	Moderate	2	Boderline low		Nutrient adequacy of national food supplies	National	Representative of the entire geographic area of interest	2011	9-10 years	Population	Household or food balance sheet estimates, less than half of which includes the age and sex group of interest		Based on national food supplies	Yes	1	5	1	2	0	8
Niacin	The amount of niacin consumed by adults was estimated to be very close to adequate in 2010	•Mean intake compared to RNI	•Nahar, Q. et al 2013	Negligible	0			Nutrient adequacy of household diets	National	Representative of the entire geographic area of interest	2010	9-10 years		Estimates for an age and sex group that is similar to but excludes the age and sex group of interest entirely		>1,000	Yes	2	5	1	1	5	24
Thiamine	The amount of thiamine available in the food supply was estimated to be inadequate for 65% of the national population in 2011		•Beal, T. et al 2017	High	3			Nutrient adequacy of national food supplies	National	Representative of the entire geographic area of interest	2011	9-10 years	Population	Household or food balance sheet estimates, less than half of which includes the age and sex group of interest		Based on national food supplies	Yes	1	5	1	2	0	8
Thiamine	The amount of thiamine consumd by adults was estimated to be adequate for in 2010	•Mean intake compared to RNI	•Nahar, Q. et al 2013	Negligible	0			Nutrient adequacy of household diets	National	Representative of the entire geographic area of interest	2010	9-10 years		Estimates for an age and sex group that is similar to but excludes the age and sex group of interest entirely		>1,000	Yes	2	5	1	1	5	24
Vitamin C	The amount of vitamin C available in the food supply was estimated to be inadequate for 69% of the national population in 2011		•Beal, T. et al 2017	High	3			Nutrient adequacy of national food supplies	National	Representative of the entire geographic area of interest	2011	9-10 years	Population	Household or food balance sheet estimates, less than half of which includes the age and sex group of interest		Based on national food supplies	Yes	1	5	1	2	0	8
Vitamin C	The amount of vitamin C consumed by adults was estimated to be inadequate for 18% of adults in 2010	•Mean intake compared to RNI	•Nahar, Q. et al 2013	Low	1			Nutrient adequacy of household diets	National	Representative of the entire geographic area of interest	2010	9-10 years		Estimates for an age and sex group that is similar to but excludes the age and sex group of interest entirely		>1,000	Yes	2	5	1	1	5	24
Vitamin B6	The amount of vitamin B6 available in the food supply estimated to be inadequate for 0% of the population in 2011		•Beal, T. et al 2017	Negligible	0			Nutrient adequacy of national food supplies	National	Representative of the entire geographic area of interest	2011	9-10 years	Population	Household or food balance sheet estimates, less than half of which includes the age and sex group of interest		Based on national food supplies	Yes	1	5	1	2	0	8

## Sheet: India
COMPREHENSIVE NUTRIENT GAP ASSESSMENT (CONGA) WORKSHEET
	Country	India
	Assessment level	National
	Age & sex group of interest	Children 6-23 months
	Data point Insert all relevant detail on data points collected			Implied nutrient gap burden Refer to the suggested prevalence/mean ranges for impled nutrient gap burden scores			Data point detail Insert relevant detail and commentary on data point and select appropriate categories for data point descriptors											Weighting criteria scores Automatically calculated
Nutrient	Description Include detail on type of estimate, cut-offs used (where applicable), age & sex groups, year of data collection, …	Comment(s)	Source	Implied burden (dropdown menu)	Impled burdence score (autocalculated)	Comments	Evidence type comment	Evidence type category	Geographic representation comment	Geographic representation category	Year of data collection raw/comment	Recency of data collection category	Age & sex group raw/comment	Age & sex group category	Sample size raw/comment	Sample size category	Does the data point meeting minimum inclusion criteria?	Evidence type score	Geographic representation score	Recency of data collection score	Age & sex representation score	Sample size score	Criteria weighting
Iron	National prevalence of iron deficiency (defined as serum ferritin <12 μg/l) in children 1-4 y was 32% in the 2016/18 Comprehensive National Nutrition Survey (CNNS) (49% in 12-17 mo, and 48% in 18-23 mo)	•All children with C-reactive protein [CRP] > 5 mg/L were excluded from the analysis) •National prevalence of anemia (defined as haemoglobin <11 g/dl) in children 1-4 y was 41% in the 2016/18 Comprehensive National Nutrition Survey (CNNS) (65% in 12-17 mo, and 60% in 18-23 mo), Estimates were adjusted for altitude	•2016/18 CNNS	High	3			Biological and function markers	National	Representative of the entire geographic area of interest	2016/18	<3 years	Children 1-4 y & 12-23 mo	Estimates for either a subgroup within the age and sex group of interest representing at least half of the group; or an age and sex group, at least half of which includes the age and sex group of interest	12-59 mo: 7,838 12-23mo: 1,213	>1,000	Yes	5	5	5	4	5	95
Iron	9% of children 6-23 months consumed iron-rich foods in the past 24 h nationally in the 2016/18 CNNS		•2016/18 CNNS	High	3			Nutrient-informative food group intake of individuals or households	National	Representative of the entire geographic area of interest	2016/18	<3 years	6-23 mo	Estimates for exact age and sex group of interest	10990	>1,000	Yes	1	5	5	5	5	20
Iron	18% of children 6-23 months consumed iron-rich foods in the past 24 h nationally in 2015/16	• Consumption was 10% in 2005/6	•2015/16 NFHS-4 •2005/6 NFHS-3	High	3			Nutrient-informative food group intake of individuals or households	National	Representative of the entire geographic area of interest	2015/16	3-4 years	6-23 mo	Estimates for exact age and sex group of interest	69690	>1,000	Yes	1	5	4	5	5	19
Iron	43% of children 6-23m consumed iron-rich foods in the 2013/14 RSOC	•However, foods classified as iron-rich in the RSOC included meat and organ meats, fish, poultry, eggs or dark green leafy vegetables (the NFHS data did not include dark green leafy vegetables in their calculation)	•2013/14 Rapid Survey on Children	High	3			Nutrient-informative food group intake of individuals or households	National	Representative of the entire geographic area of interest	2013/14	5-6 years	6-23 mo	Estimates for exact age and sex group of interest	26279	>1,000	Yes	1	5	3	5	5	18
Iron	The 2011/12 rural NNMB assessment reported median intake of iron in children aged 1-3y was only 52% of the Indian RDA, and reported mean intake of iron was 64% of Indian RDA. Approximately 65% of children aged 1-3 y consume <70% of RDA.	•Compared it to previous years data, mean intake as a % of Indian RDA of iron steadily decreased over the last two decades	•2011/12 Rural National Nutrition Monitoring Bureau (NNMB) Survey	N/A	N/A			Other	In States that make up approx 55% of the populaton. However, RURAL areas only	Representative of 50–74% of the population in the geographic area of interest	2011/12	7-8 years	Children 1-3 y	Estimates for either a subgroup within the age and sex group of interest representing at least half of the group; or an age and sex group, at least half of which includes the age and sex group of interest	2895	>1,000	No	0	3	2	4	5	0
Iron	A 2015/16 NNMB survey carried out solely in urban areas in 16 states assessed average nutrient intake at the household level and found that consumption of iron was 78% of the Indian RDA		•2015/16 Urban National Nutrition Monitoring Bureau (NNMB) Survey	N/A	N/A			Other	In States & territiores that make up approx 84% of the populaton. However, URBAN areas only	Representative of 75–99% of the population in the geographic area of interest	2015/16	3-4 years	HH	Household or food balance sheet estimates, less than half of which includes the age and sex group of interest	52577	>1,000	No	0	4	4	2	5	0
Iron	The amount of iron available in the food supply was found to be inadequate for 90% of the total population in 2011		•Beal, T., Massiot, E., Arsenault, J. E., Smith, M. R., & Hijmans, R. J. Global trends in dietary micronutrient supplies and estimated prevalence of inadequate intakes. 2017. PloS one, 12(4), e0175554.	High	3			Nutrient adequacy of national food supplies	National	Representative of the entire geographic area of interest	2011	9-10 years	Population	Household or food balance sheet estimates, less than half of which includes the age and sex group of interest		Based on national food supplies	Yes	1	5	1	2	0	8
Iron	National iron supplementation coverage (in 7 day priod to survey) for children 6-59m was 26% in 2015/16 (22% in 6-8 mo, 25% in 9-11 mo, 27% in 12-17 mo, 27% in 18-23 mo)	•Increase from 5% in 2005/6	•2015/16 NFHS-4 •2005/6 NFHS-3	N/A	N/A		Micronutrient Supplementation Coverage	Other	National	Representative of the entire geographic area of interest	2015/16	3-4 years	6-59 mo & 6-23 mo	Estimates for exact age and sex group of interest	217578	>1,000	No	0	5	4	5	5	0
Iron	National iron & folic acid supplementation coverage (in 6 months prior to survey) for children 6-59m was 13% in 2013/14 RSOC		•2013/14 Rapid Survey on Children	N/A	N/A		Micronutrient Supplementation Coverage	Other	National	Representative of the entire geographic area of interest	2013/14	5-6 years	6-59 mo=	Estimates (1) includes the age and sex group of interest, but less than half of which includes the age and sex group of interest; or (2) is very near to but excludes the age and sex group of interest entirely	83324	>1,000	No	0	5	3	3	5	0
Vitamin A	National prevalence of vitamin A deficiency (defined as serum retinol <20 μg/dL) in children 1-4 y was 18% in the 2016/18 CNNS (20% in 12-17 mo, 13% in 18-23 mo).	•All children with C-reactive protein [CRP] > 5 mg/L were excluded from the analysis) •Prevalence varied widely between States and 12 States has prevalence >20% indicating a problem of severe public health significance •Previous estimates of VAD were derived from a National Nutrition Monitoring Bureau (NNMB) survey carried out in 8 states in 2002/3 which collected VAD data for rural children aged…	•2016/18 CNNS •National Nutrition Monitoring Bureau, Prevalence of vitamin A deficiency among preschool children in rural areas, in NNMB Technical Report No: 23. 2006, Indian Council of Medical Research: Hyderabad. •2011/12 Rural National Nutrition Monitoring Bureau (NNMB) Survey	Moderate	2			Biological and function markers	National	Representative of the entire geographic area of interest	2016/18	<3 years	Children 1-4 y & 12-23 mo	Estimates for either a subgroup within the age and sex group of interest representing at least half of the group; or an age and sex group, at least half of which includes the age and sex group of interest	12-59 mo: 6,694 12-23 mo: 1,035	>1,000	Yes	5	5	5	4	5	95
Vitamin A	44% of children 6–23 m consumed vitamin A-rich foods in the past 24 h nationally in 2015/16	•Consumption was 38% in 2005/6, indicating a slight increase	•2015/16 NFHS-4 •2005/6 NFHS-3	High	3			Nutrient-informative food group intake of individuals or households	National	Representative of the entire geographic area of interest	2015/16	3-4 years	6-23 mo	Estimates for exact age and sex group of interest	69690	>1,000	Yes	1	5	4	5	5	19
Vitamin A	36% of children 6-23 mo consumed vitamin A-rich foods in the 2013/14 RSOC		•2013/14 Rapid Survey on Children	High	3			Nutrient-informative food group intake of individuals or households	National	Representative of the entire geographic area of interest	2013/14	5-6 years	6-59 mo=	Estimates (1) includes the age and sex group of interest, but less than half of which includes the age and sex group of interest; or (2) is very near to but excludes the age and sex group of interest entirely	83324	>1,000	Yes	1	5	3	3	5	16
Vitamin A	The 2011/12 rural NNMB assessment reported median intake of vitamin A in children aged 1-3y was only 38% of the Indian RDA, and reported mean intake of vitamin A was 15% of Indian RDA. Approximately 88% of children aged 1-3 y consume <70% of RDA.	•Compared it to previous years data, mean intake of vitamin A (as a % of Indian RDA) was well below (<50%) of the Indian RDA for more than two decades	•2011/12 Rural National Nutrition Monitoring Bureau (NNMB) Survey	N/A	N/A			Other	In States that make up approx 55% of the populaton. However, RURAL areas only	Representative of 50–74% of the population in the geographic area of interest	2011/12	7-8 years	Children 1-3 y	Estimates for either a subgroup within the age and sex group of interest representing at least half of the group; or an age and sex group, at least half of which includes the age and sex group of interest	2895	>1,000	No	0	3	2	4	5	0
Vitamin A	A 2015/16 NNMB survey carried out solely in urban areas in 16 states assessed average nutrient intake at the household level and found that consumption of vitamin A was 23% of the Indian RDA		•2015/16 Urban National Nutrition Monitoring Bureau (NNMB) Survey	N/A	N/A			Other	In States & territiores that make up approx 84% of the populaton. However, URBAN areas only	Representative of 75–99% of the population in the geographic area of interest	2015/16	3-4 years	HH	Household or food balance sheet estimates, less than half of which includes the age and sex group of interest	52577	>1,000	No	0	4	4	2	5	0
Vitamin A	The amount of vitamin A available in the food supply was found to be inadequate for 66% of the total population in 2011		Beal, T. et al 2017	High	3			Nutrient adequacy of national food supplies	National	Representative of the entire geographic area of interest	2011	9-10 years	Population	Household or food balance sheet estimates, less than half of which includes the age and sex group of interest		Based on national food supplies	Yes	1	5	1	2	0	8
Vitamin A	The amount of vitamin A available in the food supply was found to be inadequate for 24% of the total population in 2009	•Estimated as the percentage of individuals that fell below the age and sex specific estimated average requirement [EAR] cut-point	•Mark, H. E., Houghton, L. A., Gibson, R. S., Monterrosa, E., & Kraemer, K. Estimating dietary micronutrient supply and the prevalence of inadequate intakes from national Food Balance Sheets in the South Asia region. Asia Pacific journal of clinical nutrition, 25(2), 368, 2016.	Moderate	2			Nutrient adequacy of national food supplies	National	Representative of the entire geographic area of interest	2009	>10 years	Population	Household or food balance sheet estimates, less than half of which includes the age and sex group of interest		Based on national food supplies	No	1	5	0	2	0	7
Vitamin A	National vitamin A supplementation coverage (in 6 months prior to survey) for children 6-59m was 59% in 2015/16 (44% in 6-8 mo, 61% in 9-11 mo, 71% in 12-17 mo, 68% in 18-23 mo)	•Increase from 16% in 2005/6	•2015/16 NFHS-4 •2005/6 NFHS-3	N/A	N/A		Micronutrient Supplementation Coverage	Other	National	Representative of the entire geographic area of interest	2015/16	3-4 years	6-59 mo & 6-23 mo	Estimates for exact age and sex group of interest	217578	>1,000	No	0	5	4	5	5	0
Vitamin A	National vitamin A supplementation coverage (in 6 months prior to survey) for children 6-59m was 45% in 2013/14 RSOC		•2013/14 Rapid Survey on Children	N/A	N/A		Micronutrient Supplementation Coverage	Other	National	Representative of the entire geographic area of interest	2013/14	5-6 years	6-59 mo=	Estimates (1) includes the age and sex group of interest, but less than half of which includes the age and sex group of interest; or (2) is very near to but excludes the age and sex group of interest entirely	83324	>1,000	No	0	5	3	3	5	0
Zinc	National prevalence of zinc deficiency (defined as serum zinc <65 μg/dl) in children 1-4 y was 19% in the 2016/18 CNNS (22% in 12-17 mo, 24% in 18-23 mo)		•2016/18 CNNS	High	3	Using estimates just for 12-23 mo here, NOT 12-59 mo		Biological and function markers	National	Representative of the entire geographic area of interest	2016/18	<3 years	Children 1-4 y & 12-23 mo	Estimates for either a subgroup within the age and sex group of interest representing at least half of the group; or an age and sex group, at least half of which includes the age and sex group of interest	12-59 mo: 8,662 12-23 mo: 1,337	>1,000	Yes	5	5	5	4	5	95
Zinc	16% of breastfed and 26% non-breastfed children 6–23 m consumed meat, fish, poultry or eggs in the past 24 h nationally in 2015/16	•Consumption in 2005/6 was 10% in breastfed and 16% in non-breastfed children 6-23 mo	•2015/16 NFHS-4 •2005/6 NFHS-3	N/A	N/A		Qualitative proxy food consumption for zinc intake	Other	National	Representative of the entire geographic area of interest	2015/16	3-4 years	6-23 mo	Estimates for exact age and sex group of interest	69690	>1,000	No	0	5	4	5	5	0
Zinc	7% and 11% of breastfed and non-breasted children 6-23m , respectively, consumed flesh foods in the 2013/14 RSOC		•2013/14 Rapid Survey on Children	N/A	N/A		Qualitative proxy food consumption for zinc intake	Other	National	Representative of the entire geographic area of interest	2013/14	5-6 years	6-23 mo	Estimates for exact age and sex group of interest	26280	>1,000	No	0	5	3	5	5	0
Zinc	The amount of zinc available in the food supply was found to be inadequate for 51% of the total population in 2011		•Beal, T. et al 2017	High	3			Nutrient adequacy of national food supplies	National	Representative of the entire geographic area of interest	2011	9-10 years	Population	Household or food balance sheet estimates, less than half of which includes the age and sex group of interest		Based on national food supplies	Yes	1	5	1	2	0	8
Zinc	The amount of zinc available in the food supply was found to be inadequate for 46% of the total population in 2009	•Estimated as the percentage of individuals that fell below the age and sex specific estimated average requirement [EAR] cut-point	•Mark, H. E. et al 2016	High	3			Nutrient adequacy of national food supplies	National	Representative of the entire geographic area of interest	2009	>10 years	Population	Household or food balance sheet estimates, less than half of which includes the age and sex group of interest		Based on national food supplies	No	1	5	0	2	0	7
Calcium	37% and 61% of breastfed children and non-breastfed children 6–23 m, respectively, consumed other milk and 15% and 26%, respectively, consumed cheese, yogurt or other milk products in the past 24 h nationally in 2015/16	•Consumption in 2005/6 of milk was 44% in breastfed and 75% in non-breastfed children 6-23 mo, and consumption of other dairy products was 10% in breastfed and 18% in non-breastfed children	•2015/16 NFHS-4 •2005/6 NFHS-3	N/A	N/A		Qualitative proxy food consumption for calcium intake	Other	National	Representative of the entire geographic area of interest	2015/16	3-4 years	6-23 mo	Estimates for exact age and sex group of interest	69690	>1,000	No	0	5	4	5	5	0
Calcium	32% and 56% of breastfed and non-breasted children 6-23 mo consumed animal milk, respectively, while consumption of other dairy products was 7% and 13%, respectively, in the 2013/14 RSOC		•2013/14 Rapid Survey on Children	N/A	N/A		Qualitative proxy food consumption for calcium intake	Other	National	Representative of the entire geographic area of interest	2013/14	5-6 years	6-23 mo	Estimates for exact age and sex group of interest	26280	>1,000	No	0	5	3	5	5	0
Calcium	The 2011/12 rural NNMB assessment reported median intake of calcium in children aged 1-3y was only 28% of the Indian RDA, and reported mean intake of calcium was 41% of Indian RDA. Approximately 85% of children aged 1-3 y consume <70% of RDA.	•Compared it to previous years data, mean intake of calcium (as a % of Indian RDA) has remained around 40% since 1988/90	•2011/12 Rural National Nutrition Monitoring Bureau (NNMB) Survey	N/A	N/A			Other	In States that make up approx 55% of the populaton. However, RURAL areas only	Representative of 50–74% of the population in the geographic area of interest	2011/12	7-8 years	Children 1-3 y	Estimates for either a subgroup within the age and sex group of interest representing at least half of the group; or an age and sex group, at least half of which includes the age and sex group of interest	2895	>1,000	No	0	3	2	4	5	0
Calcium	A 2015/16 NNMB survey carried out solely in urban areas in 16 states assessed average nutrient intake at the household level and found that consumption of calcium was 67% of the Indian RDA		•2015/16 Urban National Nutrition Monitoring Bureau (NNMB) Survey	N/A	N/A			Other	In States & territiores that make up approx 84% of the populaton. However, URBAN areas only	Representative of 75–99% of the population in the geographic area of interest	2015/16	3-4 years	HH	Household or food balance sheet estimates, less than half of which includes the age and sex group of interest	52577	>1,000	No	0	4	4	2	5	0
Calcium	The amount of calcium available in the food supply was found to be inadequate for 55% of the total population in 2011		•Beal, T. et al 2017	High	3			Nutrient adequacy of national food supplies	National	Representative of the entire geographic area of interest	2011	9-10 years	Population	Household or food balance sheet estimates, less than half of which includes the age and sex group of interest		Based on national food supplies	Yes	1	5	1	2	0	8
Calcium	The amount of calcium available in the food supply was found to be inadequate for 86% of the total population in 2009	•Estimated as the percentage of individuals that fell below the age and sex specific estimated average requirement [EAR] cut-point	•Mark, H. E. et al 2016	High	3			Nutrient adequacy of national food supplies	National	Representative of the entire geographic area of interest	2009	>10 years	Population	Household or food balance sheet estimates, less than half of which includes the age and sex group of interest		Based on national food supplies	No	1	5	0	2	0	7
Iodine	National urinary iodine status (adequate defined as median urinary iodine content [mUIC] >100 μg/L and <300 μg/L, and suboptimal defined as mUIC <50 μg/L) in children 1-4 y was found to be adequate, with an mUIC of 213 μg/L. Only 5% of children 1-4 y were found to have suboptimal status (<50 μg/L). The mUIC for children 12-17 mo was 217 μg/L, and 275 μg/L for children 18-23 mo	•No estimate provided for the % below 100 μg/L	•2016/18 CNNS	Negligible	0			Biological and function markers	National	Representative of the entire geographic area of interest	2016/18	<3 years	Children 1-4 y & 12-23 mo	Estimates for either a subgroup within the age and sex group of interest representing at least half of the group; or an age and sex group, at least half of which includes the age and sex group of interest	12-59 mo: 12,448 12-23mo: 2,215	>1,000	Yes	5	5	5	4	5	95
Iodine	Total goitre rate was estimated to be 0.8% and 2.3% in adolescent boys and girls aged 12-17 years, respectively, or 1.6% total for adolescents, in the 2011/12 Rural NNMB survey	•0% of boys or girls aged 1-5 y were found ot have a 'thyroid gland palpable', whie 0.7% of boys and girls 5-12 y	•2011/12 Rural National Nutrition Monitoring Bureau (NNMB) Survey	Negligible	0			Biological and function markers	In States that make up approx 55% of the populaton. However, RURAL areas only	Representative of 50–74% of the population in the geographic area of interest	2011/12	7-8 years	Children 5-12 y & 12-17y	Estimates for an age and sex group that is similar to but excludes the age and sex group of interest entirely	Children 12-17y: 9394 Children 5-12 y: 11,849	>1,000	Yes	5	3	2	1	5	55
Iodine	The national median urinary iodine concentration (UIC) for WRA was found to be 158 µg/L in a 2014/15 National Iodine and Salt Intake (NISI)	•Info found in a newsletter rather than source/survey document, so not able to include specifics on data here. So used only for qualitative assessment of burden	•IDD, Across India, women are iodine sufficient, in India, I. Newsletter, Editor. November 2015	Negligible	0			Biological and function markers									No	5
Iodine	93% of households had iodized salt in the 2015/16 NFHS		•2015/16 NFHS	Negligible	0			Nutrient-informative food group intake of individuals or households	National	Representative of the entire geographic area of interest	2015/16	3-4 years	HH	Household or food balance sheet estimates, less than half of which includes the age and sex group of interest	?	>1,000	Yes	1	5	4	2	5	16
Iodine	Household coverage of adequately iodized salt was 78% in the 2014/15 NISI	•Info found in a newsletter rather than source/survey document, so not able to include specifics on data here. So used only for qualitative assessment of burden	•IDD, Across India, women are iodine sufficient, in India, I. Newsletter, Editor. November 2015	Low	1			Nutrient-informative food group intake of individuals or households									No	1
Vitamin B12	National prevalence of vitamin B12 deficiency (defined as serum B12 <203pg/ml) in children 1-4 y was 14% in the 2016/18 CNNS (23% in 12-17 mo, 17% in 18-23 mo)	•For just children 12-23 mo, deficiecny prevalence becomes approximately 19% (sample size of children 18-23 mo higher than 12-17 mo)	•2016/18 CNNS	Moderate	2	Borderline high		Biological and function markers	National	Representative of the entire geographic area of interest	2016/18	<3 years	Children 1-4 y & 12-23 mo	Estimates for either a subgroup within the age and sex group of interest representing at least half of the group; or an age and sex group, at least half of which includes the age and sex group of interest	12-59 mo: 8,662 12-23 mo: 1,337	>1,000	Yes	5	5	5	4	5	95
Vitamin B12	7% of breastfed and 14% non-breastfed children 6–23 m consumed meat, fish, or poultry in the past 24 h nationally in 2015/16; 37% and 61% of breastfed children and non-breastfed children 6–23 m, respectively, consumed other milk and 15% and 26%, respectively, consumed cheese, yogurt or other milk products in the past 24 h nationally in 2015/16; 13% and 22% of breastfed and non-breastfed children …		•2015/16 NFHS-4 •2005/6 NFHS-3	N/A	N/A		Qualitative proxy food consumption for vitamin B12 intake	Other	National	Representative of the entire geographic area of interest	2015/16	3-4 years	6-23 mo	Estimates for exact age and sex group of interest	69690	>1,000	No	0	5	4	5	5	0
Vitamin B12	7% and 11% of breastfed and non-breasted children 6-23m , respectively, consumed flesh foods; 6% and 11% consumed eggs, respectively; 32% and 56% consumed animal milk, respectively; and 7% and 13% consumed other dairy, respectively, in the 2013/14 RSOC		•2013/14 Rapid Survey on Children	N/A	N/A		Qualitative proxy food consumption for vitamin B12 intake	Other	National	Representative of the entire geographic area of interest	2013/14	5-6 years	6-23 mo	Estimates for exact age and sex group of interest	26280	>1,000	No	0	5	3	5	5	0
Vitamin B12	The amount of vitamin B12 available in the food supply was found to be inadequate for 37% of the total population in 2011		•Beal, T. et al 2017	High	3			Nutrient adequacy of national food supplies	National	Representative of the entire geographic area of interest	2011	9-10 years	Population	Household or food balance sheet estimates, less than half of which includes the age and sex group of interest		Based on national food supplies	Yes	1	5	1	2	0	8
Vitamin B12	The amount of vitamin B12 available in the food supply was found to be inadequate for 99% of the total population in 2009	•Estimated as the percentage of individuals that fell below the age and sex specific estimated average requirement [EAR] cut-point	•Mark, H. E. et al 2016	High	3			Nutrient adequacy of national food supplies	National	Representative of the entire geographic area of interest	2009	>10 years	Population	Household or food balance sheet estimates, less than half of which includes the age and sex group of interest		Based on national food supplies	No	1	5	0	2	0	7
Folate	National prevalence of folate deficiency (defined as serum erthyrocyte folate <151 ng/ml) in children 1-4 y was 23% in the 2016/18 CNNS (24% in 12-17 mo, 18% in 18-23 mo)	•For just children 12-23 mo, deficiecny prevalence becomes approximately 21% (sample size of children 18-23 mo higher than 12-17 mo)	•2016/18 CNNS	High	3			Biological and function markers	National	Representative of the entire geographic area of interest	2016/18	<3 years	Children 1-4 y & 12-23 mo	Estimates for either a subgroup within the age and sex group of interest representing at least half of the group; or an age and sex group, at least half of which includes the age and sex group of interest	12-59 mo: 10,468 12-23 mo: 1,606	>1,000	Yes	5	5	5	4	5	95
Folate	The 2011/12 rural NNMB assessment reported median intake of dietary folate in children aged 1-3y was 60% of the Indian RDA, and reported mean intake of dietary folate was 69% of Indian RDA. Approximately 59% of children aged 1-3 y consume <70% of RDA.	•No trend data	•2011/12 Rural National Nutrition Monitoring Bureau (NNMB) Survey	N/A	N/A			Other	In States that make up approx 55% of the populaton. However, RURAL areas only	Representative of 50–74% of the population in the geographic area of interest	2011/12	7-8 years	Children 1-3 y	Estimates for either a subgroup within the age and sex group of interest representing at least half of the group; or an age and sex group, at least half of which includes the age and sex group of interest	2895	>1,000	No	0	3	2	4	5	0
Folate	A 2015/16 NNMB survey carried out solely in urban areas in 16 states assessed average nutrient intake at the household level and found that consumption of dietary folate was 101% of the Indian RDA		•2015/16 Urban National Nutrition Monitoring Bureau (NNMB) Survey	N/A	N/A			Other	In States & territiores that make up approx 84% of the populaton. However, URBAN areas only	Representative of 75–99% of the population in the geographic area of interest	2015/16	3-4 years	HH	Household or food balance sheet estimates, less than half of which includes the age and sex group of interest	52577	>1,000	No	0	4	4	2	5	0
Folate	The amount of folate available in the food supply was found to be inadequate for 19% of the total population in 2011		•Beal, T. et al 2017	Moderate	2	Borderline high		Nutrient adequacy of national food supplies	National	Representative of the entire geographic area of interest	2011	9-10 years	Population	Household or food balance sheet estimates, less than half of which includes the age and sex group of interest		Based on national food supplies	Yes	1	5	1	2	0	8
Folate	The amount of folate available in the food supply was found to be inadequate for 50% of the total population in 2009	•Estimated as the percentage of individuals that fell below the age and sex specific estimated average requirement [EAR] cut-point	•Mark, H. E. et al 2016	High	3			Nutrient adequacy of national food supplies	National	Representative of the entire geographic area of interest	2009	>10 years	Population	Household or food balance sheet estimates, less than half of which includes the age and sex group of interest		Based on national food supplies	No	1	5	0	2	0	7
Niacin	7% of breastfed and 14% non-breastfed children 6–23 months consumed meat, fish, or poultry (the highest sources of niacin) in the past 24 h nationally in 2015/16		•2015/16 NFHS-4 •2005/6 NFHS-3	N/A	N/A		Qualitative proxy food consumption for niacin intake	Other	National	Representative of the entire geographic area of interest	2015/16	3-4 years	6-23 mo	Estimates for exact age and sex group of interest	69690	>1,000	No	0	5	4	5	5	0
Niacin	7% and 11% of breastfed and non-breasted children 6-23m , respectively, consumed flesh foods in the 2013/14 RSOC		•2013/14 Rapid Survey on Children	N/A	N/A		Qualitative proxy food consumption for niacin intake	Other	National	Representative of the entire geographic area of interest	2013/14	5-6 years	6-23 mo	Estimates for exact age and sex group of interest	26280	>1,000	No	0	5	3	5	5	0
Niacin	The 2011/12 rural NNMB assessment reported median intake of niacin in children aged 1-3y was 60% of the Indian RDA, and reported mean intake of niacin was 66% of Indian RDA. Approximately 60% of children aged 1-3 y consume <70% of RDA.	•Compared it to previous years data, mean intake of niacin (as a % of Indian RDA) has remained between 50 and 70 since 1975	•2011/12 Rural National Nutrition Monitoring Bureau (NNMB) Survey	N/A	N/A			Other	In States that make up approx 55% of the populaton. However, RURAL areas only	Representative of 50–74% of the population in the geographic area of interest	2011/12	7-8 years	Children 1-3 y	Estimates for either a subgroup within the age and sex group of interest representing at least half of the group; or an age and sex group, at least half of which includes the age and sex group of interest	2895	>1,000	No	0	3	2	4	5	0
Niacin	A 2015/16 NNMB survey carried out solely in urban areas in 16 states assessed average nutrient intake at the household level and found that consumption of dietary folate was 61% of the Indian RDA		•2015/16 Urban National Nutrition Monitoring Bureau (NNMB) Survey	N/A	N/A			Other	In States & territiores that make up approx 84% of the populaton. However, URBAN areas only	Representative of 75–99% of the population in the geographic area of interest	2015/16	3-4 years	HH	Household or food balance sheet estimates, less than half of which includes the age and sex group of interest	52577	>1,000	No	0	4	4	2	5	0
Niacin	The amount of niacin available in the food supply was found to be inadequate 9% of the national population in 2011		•Beal, T. et al 2017	Low	1			Nutrient adequacy of national food supplies	National	Representative of the entire geographic area of interest	2011	9-10 years	Population	Household or food balance sheet estimates, less than half of which includes the age and sex group of interest		Based on national food supplies	Yes	1	5	1	2	0	8
Thiamine	63% of breastfed and 71% of non-breastfed children 6–23 mo consumed grains (whole grains contain moderate amounts of thiamine) in the past 24 h nationally in 2015/16	•Consumption in 2005/6 was 63% and 91% in breastfed and non-breastfed children 6-23 mo, respectively	•2015/16 NFHS-4 •2005/6 NFHS-3	N/A	N/A		Qualitative proxy food consumption for vitamin B1 intake	Other	National	Representative of the entire geographic area of interest	2015/16	3-4 years	6-23 mo	Estimates for exact age and sex group of interest	69690	>1,000	No	0	5	4	5	5	0
Thiamine	70% and 83% of breastfed and non-breastfed children 6-23 mo consumed grains, roots & tubers in the 2013/14 RSOC	•No estimate available for grains only	•2013/14 Rapid Survey on Children	N/A	N/A		Qualitative proxy food consumption for vitamin B1 intake	Other	National	Representative of the entire geographic area of interest	2013/14	5-6 years	6-23 mo	Estimates for exact age and sex group of interest	26280	>1,000	No	0	5	3	5	5	0
Thiamine	The 2011/12 rural NNMB assessment reported median intake of thiamine in children aged 1-3y was 100% of the Indian RDA, and reported mean intake of thiamine was 100% of Indian RDA. Approximately 34% of children aged 1-3 y consume <70% of RDA.	•Compared it to previous years data, mean intake of thiamine (as a % of Indian RDA) has been between 80 and 100% since 1975	•2011/12 Rural National Nutrition Monitoring Bureau (NNMB) Survey	N/A	N/A			Other	In States that make up approx 55% of the populaton. However, RURAL areas only	Representative of 50–74% of the population in the geographic area of interest	2011/12	7-8 years	Children 1-3 y	Estimates for either a subgroup within the age and sex group of interest representing at least half of the group; or an age and sex group, at least half of which includes the age and sex group of interest	2895	>1,000	No	0	3	2	4	5	0
Thiamine	A 2015/16 NNMB survey carried out solely in urban areas in 16 states assessed average nutrient intake at the household level and found that consumption of dietary folate was 83% of the Indian RDA		•2015/16 Urban National Nutrition Monitoring Bureau (NNMB) Survey	N/A	N/A			Other	In States & territiores that make up approx 84% of the populaton. However, URBAN areas only	Representative of 75–99% of the population in the geographic area of interest	2015/16	3-4 years	HH	Household or food balance sheet estimates, less than half of which includes the age and sex group of interest	52577	>1,000	No	0	4	4	2	5	0
Thiamine	The amount of thiamine available in the food supply was found to be inadequate for 14% of the total population in 2011		•Beal, T. et al 2017	Low	1			Nutrient adequacy of national food supplies	National	Representative of the entire geographic area of interest	2011	9-10 years	Population	Household or food balance sheet estimates, less than half of which includes the age and sex group of interest		Based on national food supplies	Yes	1	5	1	2	0	8
Thiamine	The amount of thiamine available in the food supply was found to be inadequate for 15% of the total population in 2009	•Estimated as the percentage of individuals that fell below the age and sex specific estimated average requirement [EAR] cut-point	•Mark, H. E. et al 2016	Low	1			Nutrient adequacy of national food supplies	National	Representative of the entire geographic area of interest	2009	>10 years	Population	Household or food balance sheet estimates, less than half of which includes the age and sex group of interest		Based on national food supplies	No	1	5	0	2	0	7
Vitamin C	The 2011/12 rural NNMB assessment reported median intake of vitamin C in children aged 1-3y was 23% of the Indian RDA, and reported mean intake of vitamin C was 40% of Indian RDA. Approximately 85% of children aged 1-3 y consume <70% of RDA.	•Compared it to previous years data, mean intake of thiamine (as a % of Indian RDA) has been around 40% since 1975/9	•2011/12 Rural National Nutrition Monitoring Bureau (NNMB) Survey	N/A	N/A			Other	In States that make up approx 55% of the populaton. However, RURAL areas only	Representative of 50–74% of the population in the geographic area of interest	2011/12	7-8 years	Children 1-3 y	Estimates for either a subgroup within the age and sex group of interest representing at least half of the group; or an age and sex group, at least half of which includes the age and sex group of interest	2895	>1,000	No	0	3	2	4	5	0
Vitamin C	A 2015/16 NNMB survey carried out solely in urban areas in 16 states assessed average nutrient intake at the household level and found that consumption of vitamin C was 83% of the Indian RDA		•2015/16 Urban National Nutrition Monitoring Bureau (NNMB) Survey	N/A	N/A			Other	In States & territiores that make up approx 84% of the populaton. However, URBAN areas only	Representative of 75–99% of the population in the geographic area of interest	2015/16	3-4 years	HH	Household or food balance sheet estimates, less than half of which includes the age and sex group of interest	52577	>1,000	No	0	4	4	2	5	0
Vitamin C	The amount of vitamin C available in the food supply was found to be inadequate for 17% of the national population in 2011		•Beal, T. et al 2017	Low	1			Nutrient adequacy of national food supplies	National	Representative of the entire geographic area of interest	2011	9-10 years	Population	Household or food balance sheet estimates, less than half of which includes the age and sex group of interest		Based on national food supplies	Yes	1	5	1	2	0	8
Vitamin B6	The amount of vitamin B6 available in the food supply was found to be inadequate 0% of the national population in 2011		•Beal, T. et al 2017	Negligible	0			Nutrient adequacy of national food supplies	National	Representative of the entire geographic area of interest	2011	9-10 years	Population	Household or food balance sheet estimates, less than half of which includes the age and sex group of interest		Based on national food supplies	Yes	1	5	1	2	0	8

## Sheet: Afghanistan
COMPREHENSIVE NUTRIENT GAP ASSESSMENT (CONGA) WORKSHEET
	Country	Afghanistan
	Assessment level	National
	Age & sex group of interest	Children 6-23 months
	Data point Insert all relevant detail on data points collected			Implied nutrient gap burden Refer to the suggested prevalence/mean ranges for impled nutrient gap burden scores			Data point detail Insert relevant detail and commentary on data point and select appropriate categories for data point descriptors											Weighting criteria scores Automatically calculated
Nutrient	Description Include detail on type of estimate, cut-offs used (where applicable), age & sex groups, year of data collection, …	Comment(s)	Source	Implied burden (dropdown menu)	Impled burdence score (autocalculated)	Comments	Evidence type comment	Evidence type category	Geographic representation comment	Geographic representation category	Year of data collection raw/comment	Recency of data collection category	Age & sex group raw/comment	Age & sex group category	Sample size raw/comment	Sample size category	Does the data point meeting minimum inclusion criteria?	Evidence type score	Geographic representation score	Recency of data collection score	Age & sex representation score	Sample size score	Criteria weighting
Iron	National prevalence of iron deficiency (defined as serum ferritin <12 ng/mL) in children 6-59 m was 26% in the 2013 NNS	•Adjusted for elevated CRP (>1.0 mg/dL) or elevated AGP (>100 mg/dL) •No estimates available for sub-age groups in children •National prevalence of iron deficiency (defined as serum ferritin <12 ng/mL) in non-pregnant women of reproductive age (WRA) was 24% in the 2013 NNS •National prevalence of iron deficiency anemia (defined as haemoglobin <12gm/dL and serum ferritin <12 ng/mL) in children 6-5…	•2013 National Nutrition Survey Afghanistan	High	3			Biological and function markers	National	Representative of the entire geographic area of interest	2013	7-8 years	6-59 mo	Estimates (1) includes the age and sex group of interest, but less than half of which includes the age and sex group of interest; or (2) is very near to but excludes the age and sex group of interest entirely	Not reported, but the sample size estimation for data collection was 579. So it is assumed here that the sample was at least 500	500-1,000	Yes	5	5	2	3	4	70
Iron	30% of children 6–23 m consumed iron-rich foods in the past 24 h nationally in 2015	•No trend data available	•2015 Demographic & Health Survey	High	3			Nutrient-informative food group intake of individuals or households	National	Representative of the entire geographic area of interest	2015	5-6 years	6-23 mo	Estimates for exact age and sex group of interest	8031	>1,000	Yes	1	5	3	5	5	18
Iron	National iron supplementation coverage (in the week preceeding survey) was 6% of children 6-59 mo in the 2015 DHS (5% in 6-8 mo, 5% in 9-11 mo, 6% in 12-17 mo, 7% in 18-23 mo)		•2015 Demographic & Health Survey	N/A	N/A		Micronutrient supplementation coverage	Other	National	Representative of the entire geographic area of interest	2015	5-6 years	6-59 mo & 6-23 mo	Estimates for exact age and sex group of interest	6-59 mo: 27,209 6-23 mo - 8,428	>1,000	No	0	5	3	5	5	0
Iron	The amount of iron available in the food supply was found to be inadequate for 74% of the national population in 2011	•The availability of iron in the food supply is inadequate for 63% of the population when considering 100% adherence to fortiication legislation in 2011, but 84% when assuming 0% adherence to fortificaiton legislation. The estimate considered here assumed 50% adherence to fortification legislation.	•Beal, T., Massiot, E., Arsenault, J. E., Smith, M. R., & Hijmans, R. J. Global trends in dietary micronutrient supplies and estimated prevalence of inadequate intakes. 2017. PloS one, 12(4), e0175554.	High	3			Nutrient adequacy of national food supplies	National	Representative of the entire geographic area of interest	2011	9-10 years	Population	Household or food balance sheet estimates, less than half of which includes the age and sex group of interest	N/A	Based on national food supplies	Yes	1	5	1	2	0	8
Vitamin A	National prevalence of vitamin A deficiency (defined as serum retinol <0.70 μmol/L) in children 6-59 m was 50% in the 2013 NNS.	•Adjusted for elevated CRP (>1.0 mg/dL) or elevated AGP (>100 mg/dL) •No estimates available for sub-age groups •National prevalence of vitamin A deficiency (defined as serum retinol <0.70 μmol/L) in non-pregnant WRA was 11% in the 2013 NNS.	•2013 National Nutrition Survey Afghanistan	High	3			Biological and function markers	National	Representative of the entire geographic area of interest	2013	7-8 years	6-59 mo	Estimates (1) includes the age and sex group of interest, but less than half of which includes the age and sex group of interest; or (2) is very near to but excludes the age and sex group of interest entirely	Not reported, but the sample size estimation for data collection was 462. So it is assumed here that the sample was at least 400	300-499	Yes	5	5	2	3	3	65
Vitamin A	48% of children 6–23 m consumed vitamin A-rich foods in the past 24 h nationally in 2015	•No trend data available	•2015 Demographic & Health Survey	High	3			Nutrient-informative food group intake of individuals or households	National	Representative of the entire geographic area of interest	2015	5-6 years	6-23 mo	Estimates for exact age and sex group of interest	8031	>1,000	Yes	1	5	3	5	5	18
Vitamin A	The amount of vitamin A available in the food supply was found to be inadequate for 95% of the national population in 2011		•Beal, T. et al 2017	High	3			Nutrient adequacy of national food supplies	National	Representative of the entire geographic area of interest	2011	9-10 years	Population	Household or food balance sheet estimates, less than half of which includes the age and sex group of interest	N/A	Based on national food supplies	Yes	1	5	1	2	0	8
Vitamin A	National VAS coverage for children 6-59 months was 71% in the 2018 Afghanistan Health Survey, and 59% in the 2015 DHS (recall period was the 6m prior to each survey	•No further age disagregation available	•2018 Afghanistan Health Survey	N/A	N/A		Micronutrient supplementation coverage	Other	National	Representative of the entire geographic area of interest	2018	<3 years	6-59 mo	Estimates (1) includes the age and sex group of interest, but less than half of which includes the age and sex group of interest; or (2) is very near to but excludes the age and sex group of interest entirely	19986	>1,000	No	0	5	5	3	5	0
Vitamin A	National vitamin A supplementation coverage (in the 6 months prior to survey) for children 6-59 months was 59% in the 2015 DHS		•2015 Demographic & Health Survey	N/A	N/A		Micronutrient supplementation coverage	Other	National	Representative of the entire geographic area of interest	2015	5-6 years	6-59 mo & 6-23 mo	Estimates for exact age and sex group of interest	6-59 mo: 27,209 6-23 mo - 8,428	>1,000	No	0	5	3	5	5	0
Zinc	National prevalence of zinc deficiency (defined as serum zinc <60μg/dL) in children 6-59m was 15% in the 2013 NNS.	•Adjusted for elevated CRP (>1.0 mg/dL) or elevated AGP (>100 mg/dL) •No estimates available for sub-age groups •National prevalence of zinc deficiency (defined as serum zinc <60μg/dL) in non-pregnant WRA was 23% in the 2013 NNS	•2013 National Nutrition Survey Afghanistan	Moderate	2			Biological and function markers	National	Representative of the entire geographic area of interest	2013	7-8 years	6-59 mo	Estimates (1) includes the age and sex group of interest, but less than half of which includes the age and sex group of interest; or (2) is very near to but excludes the age and sex group of interest entirely	Not reported in the NNS report. However, sample sizes for other biochemical markers were at least 400, so it is assumed here that the sample was at least that	300-499	Yes	5	5	2	3	3	65
Zinc	14% of breastfed and 24% of non-breastfed children 6–23 months consumed meat, fish, or poultry in the past 24 h nationally in 2015		•2015 Demographic & Health Survey	N/A	N/A		Qualitative proxy food consumption for zinc intake	Other	National	Representative of the entire geographic area of interest	2015	5-6 years	6-23 mo	Estimates for exact age and sex group of interest	6374	>1,000	No	0	5	3	5	5	0
Zinc	22% of children 6-11 mo and 37% of children 12-23mo consumed of meat, fish and eggs in the 2013 NNS (although these foods were found to be consumed only 1-2 days per week)		•2013 National Nutrition Survey Afghanistan	N/A	N/A		Qualitative proxy food consumption for zinc intake	Other	National	Representative of the entire geographic area of interest	2013	7-8 years	6-11 & 12-23 mo	Estimates for exact age and sex group of interest	4557	>1,000	No	0	5	2	5	5	0
Zinc	The amount of zinc available in the food supply was found to be inadequate for 54% of the national population in 2011		•Beal, T. et al 2017	High	3			Nutrient adequacy of national food supplies	National	Representative of the entire geographic area of interest	2011	9-10 years	Population	Household or food balance sheet estimates, less than half of which includes the age and sex group of interest	N/A	Based on national food supplies	Yes	1	5	1	2	0	8
Calcium	36% and 40% of breastfed and non-breastfed children 6-23 m, respectively, consumed animal milk, and 31% and 45% consumed cheese, yogurt or other milk products in the past 24 h nationally in 2015		•2015 Demographic & Health Survey	N/A	N/A		Qualitative proxy food consumption for calcium intake	Other	National	Representative of the entire geographic area of interest	2015	5-6 years	6-23 mo	Estimates for exact age and sex group of interest	6374	>1,000	No	0	5	3	5	5	0
Calcium	67% of children 6-11 mo and 82% of children 12-23 mo consumed dairy in the 2013 NNS (with consumption between 2.7 - 4 times per week)		•2013 National Nutrition Survey Afghanistan	N/A	N/A		Qualitative proxy food consumption for calcium intake	Other	National	Representative of the entire geographic area of interest	2013	7-8 years	6-11 & 12-23 mo	Estimates for exact age and sex group of interest	4557	>1,000	No	0	5	2	5	5	0
Calcium	The amount of calcium available in the food supply was found to be inadequate for 76% of the national population in 2011	•It should be noted, however, that a 2018 Emergency Food Security Assessment also found that the majority of dairy consumed in households came from own production.	•Beal, T. et al 2017 •Food Security and Agriculture Cluster, Afghanistan Emergency Food Security Assessment: August-September 2018. 2018, Food Security and Agriculture Cluster (FSAC); Ministry of Agriculture Irrigation and Livestock (MAIL)	High	3			Nutrient adequacy of national food supplies	National	Representative of the entire geographic area of interest	2011	9-10 years	Population	Household or food balance sheet estimates, less than half of which includes the age and sex group of interest	N/A	Based on national food supplies	Yes	1	5	1	2	0	8
Iodine	National prevalence of iodine deficiency (defined as UIC <100 μg/L) in children aged 7-12y was 30% in the 2013 NNS. The median UIC was 171.1 μg/L.	•National prevalence of iodine deficiency (defined as UIC <100 μg/L) in non-pregnant WRA was 41% in the 2013 NNS. The median UIC was 107.1 μg/L.	•2013 National Nutrition Survey Afghanistan	Negligible	0		Estimate of iodine deficiency using urinary iodine excretion	Biological and function markers	National	Representative of the entire geographic area of interest	2013	7-8 years	School aged children 7-12 y	Estimates for an age and sex group that is similar to but excludes the age and sex group of interest entirely	763	500-1,000	Yes	5	5	2	1	4	60
Iodine	Nationally, 59% of households with children 6-59 m were found to have iodized salt in the 2015 DHS (62% for 6-8 mo, 61% for 9-11 mo, 62% for 12-17 mo, 56% for 18-23 mo)	•Adequacy not assessed	•2015 Demographic & Health Survey	High	3			Nutrient-informative food group intake of individuals or households	National	Representative of the entire geographic area of interest	2015	5-6 years	Household	Household or food balance sheet estimates, less than half of which includes the age and sex group of interest	6-59mo: 26,498 6-23mo: 8,220	>1,000	Yes	1	5	3	2	5	15
Iodine	Nationally, 66% of households were found to have adequately iodized salt (³15 ppm) in the 2013 NNS	•It should be noted that this was one of two estimates of iodized salt in the suvey. The other assessment, with a much larger sample, used rapid test kits to assess presence of any iodine and found that only 44% of households had salt with any iodine content. Conflicting data point, not valid for quantitative consideration	•2013 National Nutrition Survey Afghanistan	Low	1		Purposefully disqualified from inclusion in quant burden (sample size data ommitted) because of concerns regarding quality of data reporting and discrepancies in data	Nutrient-informative food group intake of individuals or households	National	Representative of the entire geographic area of interest	2013	7-8 years	Household	Household or food balance sheet estimates, less than half of which includes the age and sex group of interest	Any iodine: 8,449 Adequacy: 1,178		No	1	5	2	2
Vitamin B12	14% of breastfed children 6-23 months consumed meat, fish or poultry, 35% consumed animal milk, 31% dairy products, and 20% consumed eggs in the past 24 h nationally in 2015. Estimates were slightly higher for each food group in non-breastfed children		•2015 Demographic & Health Survey	N/A	N/A		Qualitative proxy food consumption for vitamin B12 intake	Other	National	Representative of the entire geographic area of interest	2015	5-6 years	6-23 mo	Estimates for exact age and sex group of interest	6374	>1,000	No	0	5	3	5	5	0
Vitamin B12	67% of children 6-11 mo and 82% in children 12-23 mo consumed dairy, and 22% of children 6-11 mo and 37% of chidlren 12-23 mo consumed meat, fish and egg in the 2013 NNS		•2013 National Nutrition Survey Afghanistan	N/A	N/A		Qualitative proxy food consumption for vitamin B12 intake	Other	National	Representative of the entire geographic area of interest	2013	7-8 years	6-11 & 12-23 mo	Estimates for exact age and sex group of interest	4557	>1,000	No	0	5	2	5	5	0
Vitamin B12	The amount of vitamin B12 available in the food supply was found to be inadequate for 26% of the national population in 2011	•It should be noted, however, that a 2018 Emergency Food Security Assessment also found that the majority of dairy consumed in households came from own production.	•Beal, T. et al 2017 •Afghanistan Emergency Food Security Assessment: August-September 2018	High	3			Nutrient adequacy of national food supplies	National	Representative of the entire geographic area of interest	2011	9-10 years	Population	Household or food balance sheet estimates, less than half of which includes the age and sex group of interest	N/A	Based on national food supplies	Yes	1	5	1	2	0	8
Folate	National prevalence of folate deficiency (serum folate <3.0ng/mL) in adolescent grils 10-19 y was 7% in the 2013 NNS	•No estimates collected for children under 5, school aged children or WRA	•2013 National Nutrition Survey Afghanistan	Low	1			Biological and function markers	National	Representative of the entire geographic area of interest	2013	7-8 years	Adolescent girls 10-19 y	Estimates for an age and sex group that is similar to but excludes the age and sex group of interest entirely	Not reported, but the sample size estimation for data collection was 462. So it is assumed here that the sample was at least 400	300-499	Yes	5	5	2	1	3	55
Folate	The amount of folate available in the food supply was found to be inadequate for 26% of the national population in 2011		•Beal, T. et al 2017	High	3			Nutrient adequacy of national food supplies	National	Representative of the entire geographic area of interest	2011	9-10 years	Population	Household or food balance sheet estimates, less than half of which includes the age and sex group of interest	N/A	Based on national food supplies	Yes	1	5	1	2	0	8
Niacin	14% of breastfed and 24% of non-breastfed children 6–23 m consumed meat, fish, or poultry (the highest sources of niacin) in the past 24 h nationally in 2015		•2015 Demographic & Health Survey	N/A	N/A		Qualitative proxy food consumption for niacin intake	Other	National	Representative of the entire geographic area of interest	2015	5-6 years	6-23 mo	Estimates for exact age and sex group of interest	BF children: 6374 Non-BF children: 1,657	>1,000	No	0	5	3	5	5	0
Niacin	22% of children 6-11 mo and 37% of those 12-23 mo consumed meat, fish and egg in the 2013 NNS		•2013 National Nutrition Survey Afghanistan	N/A	N/A		Qualitative proxy food consumption for niacin intake	Other	National	Representative of the entire geographic area of interest	2013	7-8 years	6-11 & 12-23 mo	Estimates for exact age and sex group of interest	4557	>1,000	No	0	5	2	5	5	0
Niacin	The amount of niacin available in the food supply was found to be inadequate for 0% of the national population in 2011		•Beal, T. et al 2017	Negligible	0			Nutrient adequacy of national food supplies	National	Representative of the entire geographic area of interest	2011	9-10 years	Population	Household or food balance sheet estimates, less than half of which includes the age and sex group of interest	N/A	Based on national food supplies	Yes	1	5	1	2	0	8
Thiamine	65% of breastfed and 73% of non-breastfed children 6–23 m consumed grains (whole grains contain moderate amounts of thiamine) in the past 24 h nationally in 2015		•2015 Demographic & Health Survey	N/A	N/A		Qualitative proxy food consumption for vitamin B1 intake	Other	National	Representative of the entire geographic area of interest	2015	5-6 years	6-23 mo	Estimates for exact age and sex group of interest	BF children: 6374 Non-BF children: 1,657	>1,000	No	0	5	3	5	5	0
Thiamine	The amount of thiamine available in the food supply was found to be inadequate for 3% of the national population in 2011		•Beal, T. et al 2017	Negligible	0			Nutrient adequacy of national food supplies	National	Representative of the entire geographic area of interest	2011	9-10 years	Population	Household or food balance sheet estimates, less than half of which includes the age and sex group of interest	N/A	Based on national food supplies	Yes	1	5	1	2	0	8
Vitamin C	The amount of vitamin C available in the food supply was found to be inadequate for 89% of the national population in 2011		•Beal, T. et al 2017	High	3			Nutrient adequacy of national food supplies	National	Representative of the entire geographic area of interest	2011	9-10 years	Population	Household or food balance sheet estimates, less than half of which includes the age and sex group of interest	N/A	Based on national food supplies	Yes	1	5	1	2	0	8
Vitamin B6	The amount of vitamin B6 available in the food supply was found to be inadequate for 1% of the national population in 2011		•Beal, T. et al 2017	Negligible	0			Nutrient adequacy of national food supplies	National	Representative of the entire geographic area of interest	2011	9-10 years	Population	Household or food balance sheet estimates, less than half of which includes the age and sex group of interest	N/A	Based on national food supplies	Yes	1	5	1	2	0	8

## Sheet: Nepal
COMPREHENSIVE NUTRIENT GAP ASSESSMENT (CONGA) WORKSHEET
	Country	Nepal
	Assessment level	National
	Age & sex group of interest	Children 6-23 months
	Data point Insert all relevant detail on data points collected			Implied nutrient gap burden Refer to the suggested prevalence/mean ranges for impled nutrient gap burden scores			Data point detail Insert relevant detail and commentary on data point and select appropriate categories for data point descriptors											Weighting criteria scores Automatically calculated
Nutrient	Description Include detail on type of estimate, cut-offs used (where applicable), age & sex groups, year of data collection, …	Comment(s)	Source	Implied burden (dropdown menu)	Impled burdence score (autocalculated)	Comments	Evidence type comment	Evidence type category	Geographic representation comment	Geographic representation category	Year of data collection raw/comment	Recency of data collection category	Age & sex group raw/comment	Age & sex group category	Sample size raw/comment	Sample size category	Does the data point meeting minimum inclusion criteria?	Evidence type score	Geographic representation score	Recency of data collection score	Age & sex representation score	Sample size score	Criteria weighting
Iron	National prevalence of iron deficiency (defined as serum ferritin < 12.0 μg/L) in children 6-23 mo was 47% in the 2016 National Micronutrients Survey (and 28% in children 6-59 mo)	•National prevalence of iron deficiency anemia (defined as haemoglobin <11 g/dL and serum ferritin < 12.0 μg/L) in children 6-23 mo was 22% in the 2016 NMSy (and 11% in children 6-59 mo) •National prevalence of anemia (defined as haemoglobin <11 g/dL) in children 6-23 mo was 33% in the 2016 NMS (and 19% in children 6-59 mo)	•2016 National Micronutrient Survey	High	3	For either children 6-23 mo or 6-59 mo		Biological and function markers	National	Representative of the entire geographic area of interest	2016	3-4 years	6-23 mo & 6-59 mo	Estimates for exact age and sex group of interest	6-59 m: 1,651 6-23 m: 477	300-499	Yes	5	5	4	5	3	85
Iron	DHS data from 2016 found prevalence of anemia in children 6-59m to be 53% (and 69% in children 6-23 mo)	•An increase from 46% in 2011 and 48% in 2006 in children 6-59 mo	•2016 Demographic & Health Survey	N/A	N/A			Other	National	Representative of the entire geographic area of interest	2016	3-4 years	6-23 mo & 6-59 mo	Estimates for exact age and sex group of interest	6-59 m: 2,165 6-23 m: 745	500-1,000	No	0	5	4	5	4	0
Iron	35% of children 6–23 m consumed iron-rich foods in the past 24 h nationally in 2016 (an increase from 2006 and 2011)		•2016 Demographic & Health Survey •2011 Demographic & Health Survey •2006 Demographic & Health Survey	High	3			Nutrient-informative food group intake of individuals or households	National	Representative of the entire geographic area of interest	2016	3-4 years	6-23 mo	Estimates for exact age and sex group of interest	1497	>1,000	Yes	1	5	4	5	5	19
Iron	The 2016 NMS reported that 20% of children 6-23 m consumed meat, 12% consumed eggs and 72% consumed legumes and nuts		•2016 National Micronutrient Survey	N/A	N/A			Other	National	Representative of the entire geographic area of interest	2016	3-4 years	6-23 mo	Estimates for exact age and sex group of interest	6-23 mo: 509 6-59 mo: 1,709	500-1,000	No	0	5	4	5	4	0
Iron	The amount of iron available in the food supply was found to be inadequate for 42% of the national population in 2011	•The avialbility of iron in the food supply is inadeuqate for 0% of the population when considering 100% adherence to fortiication legislation in 2011, but 83% when assuming 0% adherence to fortificaiton legislation. The estimate considered here assumed 50% adherence to fortification legislation.	•Beal, T., Massiot, E., Arsenault, J. E., Smith, M. R., & Hijmans, R. J. Global trends in dietary micronutrient supplies and estimated prevalence of inadequate intakes. 2017. PloS one, 12(4), e0175554.	High	3			Nutrient adequacy of national food supplies	National	Representative of the entire geographic area of interest	2011	9-10 years	Population	Household or food balance sheet estimates, less than half of which includes the age and sex group of interest	N/A	Based on national food supplies	Yes	1	5	1	2	0	8
Iron	National iron supplemenation coverage (In 7 days prior to survey) in children 6-59 m was 8% in 2016		•2016 Demographic & Health Survey	N/A	N/A		Micronutrient supplementation coverage	Other	National	Representative of the entire geographic area of interest	2016	3-4 years	6-59 mo	Estimates (1) includes the age and sex group of interest, but less than half of which includes the age and sex group of interest; or (2) is very near to but excludes the age and sex group of interest entirely	4442	>1,000	No	0	5	4	3	5	0
Vitamin A	National prevalence of vitamin A deficiency (defined as modified relative dose response [MRDR]≥0.060) in children 6-23 mo wase 6% ain the 2016 NMS (and 4% in children 6-59 mo). The same survey estimated prevalence using RBP and serum retinol (<0.7 μmol/L) in children 6-2 3m (after adjustment for inflammation) as 2% and 9%, respectively (and 3% and 11% in children 6-59m, respectively).		•2016 National Micronutrient Survey	Low	1	Any biochemical marker used for chidlrne 6-23 mo implies Low		Biological and function markers	National	Representative of the entire geographic area of interest	2016	3-4 years	6-23 mo & 6-59 mo	Estimates for exact age and sex group of interest	6-59 m: 1,651 6-23 m: 477	300-499	Yes	5	5	4	5	3	85
Vitamin A	63% of children 6–23 m consumed vitamin A-rich foods in the past 24 h nationally in 2016 (an increase from 2006 and 2011		•2016 Demographic & Health Survey •2011 Demographic & Health Survey •2006 Demographic & Health Survey	Moderate	2			Nutrient-informative food group intake of individuals or households	National	Representative of the entire geographic area of interest	2016	3-4 years	6-23 mo	Estimates for exact age and sex group of interest	1497	>1,000	Yes	1	5	4	5	5	19
Vitamin A	The 2016 NMS reported that 34% of children 6-23m consumed vitamin-A rich fruits and vegetables and 20% consumed meat		•2016 National Micronutrient Survey	N/A	N/A			Other	National	Representative of the entire geographic area of interest	2016	3-4 years	6-23 mo	Estimates for exact age and sex group of interest	6-23 mo: 509 6-59 mo: 1,709	500-1,000	No	0	5	4	5	4	0
Vitamin A	The amount of vitamin A available in the food supply was found to be inadequate for 22% of the total population in 2011	•The avialbility of vitamin A in the food supply is inadeuqate for 5% of the population when considering 100% adherence to fortiication legislation in 2011, but 39% when assuming 0% adherence to fortificaiton legislation. The estimate considered here assumed 50% adherence to fortification legislation.	•Beal, T. et al 2017	Moderate	2			Nutrient adequacy of national food supplies	National	Representative of the entire geographic area of interest	2011	9-10 years	Population	Household or food balance sheet estimates, less than half of which includes the age and sex group of interest	N/A	Based on national food supplies	Yes	1	5	1	2	0	8
Vitamin A	The amount of vitamin A available in the food supply was found to be inadequate for 5% of the total population in 2009	•Estimated as the percentage of individuals that fell below the age and sex specific estimated average requirement [EAR] cut-point	•Mark, H. E., Houghton, L. A., Gibson, R. S., Monterrosa, E., & Kraemer, K. Estimating dietary micronutrient supply and the prevalence of inadequate intakes from national Food Balance Sheets in the South Asia region. Asia Pacific journal of clinical nutrition, 25(2), 368, 2016.	Low	1			Nutrient adequacy of national food supplies	National	Representative of the entire geographic area of interest	2009	>10 years	Population	Household or food balance sheet estimates, less than half of which includes the age and sex group of interest		Based on national food supplies	No	1	5	0	2	0	7
Vitamin A	National vitamin A supplementation (VAS) coverage (in 6 months priod to survey) in children 6-59 m was 83% in 2016	•Slight decrease from 88% and 87% in 2006 and 2011, respectively	•2016 Demographic & Health Survey •2011 Demographic & Health Survey •2006 Demographic & Health Survey	N/A	N/A		Micronutrient supplementation coverage	Other	National	Representative of the entire geographic area of interest	2016	3-4 years	6-59 mo	Estimates (1) includes the age and sex group of interest, but less than half of which includes the age and sex group of interest; or (2) is very near to but excludes the age and sex group of interest entirely	4115	>1,000	No	0	5	4	3	5	0
Zinc	National prevalence of zinc deficiency (defined as serum zinc <65 μg/dL) in children 6-23 mo was 22% in the 2016 National Micronutrients Survey (and 21% in children 6-59 mo)		•2016 National Micronutrient Survey	High	3			Biological and function markers	National	Representative of the entire geographic area of interest	2016	3-4 years	6-23 mo & 6-59 mo	Estimates for exact age and sex group of interest	6-59 m: 1,644 6-23 m: 474	300-499	Yes	5	5	4	5	3	85
Zinc	25% of breastfed children 6–23 m consumed meat, fish, or poultry in the past 24 h nationally in 2016	•An increase from 17% in both 2006 and 2011	•2016 Demographic & Health Survey	N/A	N/A		Proxy food group for zinc intake	Other	National	Representative of the entire geographic area of interest	2016	3-4 years	6-23 mo	Estimates for exact age and sex group of interest	1431	>1,000	No	0	5	4	5	5	0
Zinc	The 2016 NMS reported that 20% of children 6-23 m consumed meat and 12% consumed eggs		•2016 National Micronutrient Survey					Other	National	Representative of the entire geographic area of interest	2016	3-4 years	6-23 mo	Estimates for exact age and sex group of interest	6-23 mo: 509 6-59 mo: 1,709	500-1,000	No	0	5	4	5	4	0
Zinc	The amount of zinc available in the food supply was found to be inadequate for 41% of the total population in 2011		•Beal, T. et al 2017	High	3			Nutrient adequacy of national food supplies	National	Representative of the entire geographic area of interest	2011	9-10 years	Population	Household or food balance sheet estimates, less than half of which includes the age and sex group of interest	N/A	Based on national food supplies	Yes	1	5	1	2	0	8
Zinc	The amount of zinc available in the food supply was found to be inadequate for 16% of the total population in 2009	•Estimated as the percentage of individuals that fell below the age and sex specific estimated average requirement [EAR] cut-point	•Mark, H. E. et al 2016	Moderate	2			Nutrient adequacy of national food supplies	National	Representative of the entire geographic area of interest	2009	>10 years	Population	Household or food balance sheet estimates, less than half of which includes the age and sex group of interest		Based on national food supplies	No	1	5	0	2	0	7
Calcium	47% of breastfed children 6–23 m consumed animal milk and 15% consumed cheese, yogurt or other milk products in the past 24 h nationally in 2016	•(minimal change in consumption through time)	•2016 Demographic & Health Survey •2011 Demographic & Health Survey •2006 Demographic & Health Survey	N/A	N/A		Proxy food group for calcium intake	Other	National	Representative of the entire geographic area of interest	2016	3-4 years	6-23 mo	Estimates for exact age and sex group of interest	1431	>1,000	No	0	5	4	5	5	0
Calcium	The 2016 NMS reported that 51% of children 6-23 m consumed dairy		•2016 National Micronutrient Survey	N/A	N/A		Proxy food group for calcium intake	Other	National	Representative of the entire geographic area of interest	2016	3-4 years	6-23 mo	Estimates for exact age and sex group of interest	6-23 mo: 509 6-59 mo: 1,709	500-1,000	No	0	5	4	5	4	0
Calcium	The amount of calcium available in the food supply was found to be inadequate for 57% of the total population in 2011.		•Beal, T. et al 2017	High	3			Nutrient adequacy of national food supplies	National	Representative of the entire geographic area of interest	2011	9-10 years	Population	Household or food balance sheet estimates, less than half of which includes the age and sex group of interest	N/A	Based on national food supplies	Yes	1	5	1	2	0	8
Calcium	The amount of calcium available in the food supply was found to be inadequate for 59% of the total population in 2009	•Estimated as the percentage of individuals that fell below the age and sex specific estimated average requirement [EAR] cut-point	•Mark, H. E. et al 2016	High	3			Nutrient adequacy of national food supplies	National	Representative of the entire geographic area of interest	2009	>10 years	Population	Household or food balance sheet estimates, less than half of which includes the age and sex group of interest		Based on national food supplies	No	1	5	0	2	0	7
Iodine	National iodine status was assessed in children 6-9 y. The median urinary iodine concenration (UIC) was 314 ug/L.	•The median UIC in non-pregnant WRA was 286 ug/L,	•2016 National Micronutrient Survey	Negligible	0			Biological and function markers	National	Representative of the entire geographic area of interest	2016	3-4 years	Chidlren 6-9 y	Estimates for an age and sex group that is similar to but excludes the age and sex group of interest entirely	1134	>1,000	Yes	5	5	4	1	5	75
Iodine	The 2016 DHS found that 95% of households with chidlren 6-59 mo had iodized salt		•2016 Demographic & Health Survey	Negligible	0			Nutrient-informative food group intake of individuals or households	National	Representative of the entire geographic area of interest	2016	3-4 years	HH	Household or food balance sheet estimates, less than half of which includes the age and sex group of interest	4416	>1,000	Yes	1	5	4	2	5	16
Iodine	The 2016 NMS found that 91% of households had adequately iodized salt (>15 ppm) (note that 68% had salt with >40ppm)		•2016 National Micronutrient Survey	Negligible	0			Nutrient-informative food group intake of individuals or households	National	Representative of the entire geographic area of interest	2016	3-4 years	HH	Household or food balance sheet estimates, less than half of which includes the age and sex group of interest	2109	>1,000	Yes	1	5	4	2	5	16
Vitamin B12	25% of breastfed children 6–23 m consumed meat, fish, or poultry in the past 24 h nationally in 2016 (an increase from 17% in both 2006 and 2011). Consumption of eggs, animal milk and cheese, yogurt or other milk products was 13%, 47% and 15% in 2016		•2016 Demographic & Health Survey	N/A	N/A		Proxy food groups for vitamin B12 intake	Other	National	Representative of the entire geographic area of interest	2016	3-4 years	6-23 mo	Estimates for exact age and sex group of interest	1431	>1,000	No	0	5	4	5	5	0
Vitamin B12	The 2016 NMS reported that 20% of children 6-23 m consumed meat and 12% consumed eggs		•2016 National Micronutrient Survey	N/A	N/A		Proxy food groups for vitamin B12 intake	Other	National	Representative of the entire geographic area of interest	2016	3-4 years	6-23 mo	Estimates for exact age and sex group of interest	6-23 mo: 509 6-59 mo: 1,709	500-1,000	No	0	5	4	5	4	0
Vitamin B12	The amount of vitamin B12 available in the food supply was found to be inadequate for 32% of the total population in 2011		•Beal, T. et al 2017	High	3			Nutrient adequacy of national food supplies	National	Representative of the entire geographic area of interest	2011	9-10 years	Population	Household or food balance sheet estimates, less than half of which includes the age and sex group of interest	N/A	Based on national food supplies	Yes	1	5	1	2	0	8
Vitamin B12	The amount of vitamin B12 available in the food supply was found to be inadequate for 17% of the total population in 2009	•Estimated as the percentage of individuals that fell below the age and sex specific estimated average requirement [EAR] cut-point	•Mark, H. E. et al 2016	Moderate	2			Nutrient adequacy of national food supplies	National	Representative of the entire geographic area of interest	2009	>10 years	Population	Household or food balance sheet estimates, less than half of which includes the age and sex group of interest		Based on national food supplies	No	1	5	0	2	0	7
Folate	National prevalence of folate deficiency (defined as RBC folate<226.5 nmol/L) in children 6-23 mo was <1% in the 2016 National Micronutrients Survey (and 1% in children 6-59 mo). Risk of folate deficiency (defined as RBC folate <305.0 nmol/L) was 2% in children 6-23 mo (and 6% in children 6-59 mo)		•2016 National Micronutrient Survey	Negligible	0			Biological and function markers	National	Representative of the entire geographic area of interest	2016	3-4 years	6-23 mo & 6-59 mo	Estimates for exact age and sex group of interest	6-59 m: 1,644 6-23 m: 472	300-499	Yes	5	5	4	5	3	85
Folate	The amount of folate available in the food supply was found to be inadequate for 9% of the total population in 2011	•The avialbility of folate in the food supply is inadeuqate for 1% of the population when considering 100% adherence to fortiication legislation in 2011, but 16% when assuming 0% adherence to fortificaiton legislation. The estimate considered here assumed 50% adherence to fortification legislation.	•Beal, T. et al 2017	Low	1			Nutrient adequacy of national food supplies	National	Representative of the entire geographic area of interest	2011	9-10 years	Population	Household or food balance sheet estimates, less than half of which includes the age and sex group of interest	N/A	Based on national food supplies	Yes	1	5	1	2	0	8
Niacin	25% children 6–23 m consumed meat, fish, or poultry (the highest sources of niacin) in the past 24 h nationally in 2016	•An increase from 17% in both 2006 and 2011	•2016 Demographic & Health Survey •2011 Demographic & Health Survey •2006 Demographic & Health Survey	N/A	N/A		Proxy food group for niacin intake	Other	National	Representative of the entire geographic area of interest	2016	3-4 years	6-23 mo	Estimates for exact age and sex group of interest	1431	>1,000	No	0	5	4	5	5	0
Niacin	The 2016 NMS reported that 20% of children 6-23m consumed meat		•2016 National Micronutrient Survey	N/A	N/A		Proxy food group for niacin intake	Other	National	Representative of the entire geographic area of interest	2016	3-4 years	6-23 mo	Estimates for exact age and sex group of interest	6-23 mo: 509 6-59 mo: 1,709	500-1,000	No	0	5	4	5	4	0
Niacin	The amount of niacin available in the food supply was found to be inadequate for 63% of the national population in 2011		•Beal, T. et al 2017	High	3			Nutrient adequacy of national food supplies	National	Representative of the entire geographic area of interest	2011	9-10 years	Population	Household or food balance sheet estimates, less than half of which includes the age and sex group of interest	N/A	Based on national food supplies	Yes	1	5	1	2	0	8
Thiamine	89% of breastfed children 6–23 m consumed grains (whole grains contain moderate amounts of thiamine) in the past 24 h nationally in 2016	•No change from 2006	•2016 Demographic & Health Survey •2011 Demographic & Health Survey •2006 Demographic & Health Survey	N/A	N/A		Proxy food group for thiamine intake	Other	National	Representative of the entire geographic area of interest	2016	3-4 years	6-23 mo	Estimates for exact age and sex group of interest	1431	>1,000	No	0	5	4	5	5	0
Thiamine	The 2016 NMS reported that 95% of children 6-23 m consumed grains		•2016 National Micronutrient Survey	N/A	N/A		Proxy food group for thiamine intake	Other	National	Representative of the entire geographic area of interest	2016	3-4 years	6-23 mo	Estimates for exact age and sex group of interest	6-23 mo: 509 6-59 mo: 1,709	500-1,000	No	0	5	4	5	4	0
Thiamine	The amount of thiamine available in the food supply was found to be inadequate for 5% of the total population in in 2011		•Beal, T. et al 2017	Low	1			Nutrient adequacy of national food supplies	National	Representative of the entire geographic area of interest	2011	9-10 years	Population	Household or food balance sheet estimates, less than half of which includes the age and sex group of interest	N/A	Based on national food supplies	Yes	1	5	1	2	0	8
Vitamin C	The amount of vitamin C available in the food supply was found to be inadequate for 1% of the national population in 2011		•Beal, T. et al 2017	Negligible	0			Nutrient adequacy of national food supplies	National	Representative of the entire geographic area of interest	2011	9-10 years	Population	Household or food balance sheet estimates, less than half of which includes the age and sex group of interest	N/A	Based on national food supplies	Yes	1	5	1	2	0	8
Vitamin B6	The amount of vitamin B6 available in the food supply was found to be inadequate for 0% of the national population in 2011		•Beal, T. et al 2017	Negligible	0			Nutrient adequacy of national food supplies	National	Representative of the entire geographic area of interest	2011	9-10 years	Population	Household or food balance sheet estimates, less than half of which includes the age and sex group of interest	N/A	Based on national food supplies	Yes	1	5	1	2	0	8

## Sheet: Bhutan
COMPREHENSIVE NUTRIENT GAP ASSESSMENT (CONGA) WORKSHEET
	Country	Bhutan
	Assessment level	National
	Age & sex group of interest	Children 6-23 months
	Data point Insert all relevant detail on data points collected			Implied nutrient gap burden Refer to the suggested prevalence/mean ranges for impled nutrient gap burden scores			Data point detail Insert relevant detail and commentary on data point and select appropriate categories for data point descriptors											Weighting criteria scores Automatically calculated
Nutrient	Description Include detail on type of estimate, cut-offs used (where applicable), age & sex groups, year of data collection, …	Comment(s)	Source	Implied burden (dropdown menu)	Impled burdence score (autocalculated)	Comments	Evidence type comment	Evidence type category	Geographic representation comment	Geographic representation category	Year of data collection raw/comment	Recency of data collection category	Age & sex group raw/comment	Age & sex group category	Sample size raw/comment	Sample size category	Does the data point meeting minimum inclusion criteria?	Evidence type score	Geographic representation score	Recency of data collection score	Age & sex representation score	Sample size score	Criteria weighting
Iron	National prevalence of anemia in children 6-59m found to be 43% in 2015 (26% in 6-11 mo, 34% in 12-23 mo)	•a decrease from 81% in 2003	•2015 National Nutrition Survey •Campbell, R.K., et al., Epidemiology of anaemia in children, adolescent girls, and women in Bhutan. Matern Child Nutr, 2018. 14 Suppl 4: p. e12740.	N/A	N/A			Other	National	Representative of the entire geographic area of interest	2015	5-6 years	6-59 mo	Estimates for exact age and sex group of interest	6-59 mo: 1,338 6-23 mo: 456	300-499	No	0	5	3	5	3	0
Iron	17% of children 6–23 months consumed iron-rich foods in the past 24 h nationally in the 2015 NNS		•2015 National Nutrition Survey	High	3			Nutrient-informative food group intake of individuals or households	National	Representative of the entire geographic area of interest	2015	5-6 years	6-23 mo	Estimates for exact age and sex group of interest	471	300-499	Yes	1	5	3	5	3	16
Iron	Frequency of consumption flesh foods, fish or organ meats at the household level found to be 1.5 or fewer times per week, frequency of legume/nut consumption 2.5 times per week, and frequency of dark leafy green consumption 2.5 times per week in the 2015 NNS		•2015 National Nutrition Survey	N/A	N/A			Other	National	Representative of the entire geographic area of interest	2015	5-6 years	HH	Household or food balance sheet estimates, less than half of which includes the age and sex group of interest	Not reported		No	0	5	3	2
Vitamin A	National vitamin A deficiency prevalence (defined as serum retinol cut-off of <0.70 µmol/l) in children aged 1-5y was 22% in 1999	•Based on re-analysis of 1999 VAD data published in a 2009 WHO global report on VAD	•WHO, Global prevalence of vitamin A deficiency in populations at risk 1995–2005. WHO Global Database on Vitamin A Deficiency. 2009, World Health Organization: Geneva.	High	3			Biological and function markers									No	5
Vitamin A	Consumption of vitamin A-rich fruits and vegetables ranged from 0 to just over 3 days per week in children 6-23m (no estimates of % of children consuming in the 24 h before interview available to report)	•Data from a 2015 National Nutrition Survey (NNS) was re-analyzed in 2018 to investigate food group consumption.	•Campbell, R.K., et al., Infant and young child feeding practices and nutritional status in Bhutan. Matern Child Nutr, 2018. 14 Suppl 4: p. e12762.	N/A	N/A			Other	National	Representative of the entire geographic area of interest	2015	5-6 years	6-23 mo	Estimates for exact age and sex group of interest	Not reported		No	0	5	3	5
Vitamin A	National VAS coverage for children 6-59m was reported to be 87% in 2015		•2015 National Nutrition Survey	N/A	N/A			Other									No	0
Vitamin A	National VAS coverage for chidlren 6-59 mo found to be 45% in 2013		•Wirth, J.P., et al., Vitamin A Supplementation Programs and Country-Level Evidence of Vitamin A Deficiency. Nutrients, 2017. 9(3).	N/A	N/A			Other									No	0
Zinc	Frequency of consumption of flesh foods found to be <2 days per week in children 6-23m in 2015. Other sources of zinc such as legumes, eggs and dairy are also infrequent (<2 times per week)	•Data from the 2015 NNS was re-analyzed in 2018 to investigate food group consumption.	•Campbell, R.K., et al., Infant and young child feeding practices and nutritional status in Bhutan. Matern Child Nutr, 2018. 14 Suppl 4: p. e12762.	N/A	N/A			Other	National	Representative of the entire geographic area of interest	2015	5-6 years	6-23 mo	Estimates for exact age and sex group of interest	Not reported		No	0	5	3	5
Zinc	Frequency of consumption flesh foods, fish or organ meats at the household level found to be 1.5 or fewer times per week in 2015. Other sources of zinc such as legumes, eggs and dairy are also infrequently in 2015.		•2015 National Nutrition Survey	N/A	N/A			Other	National	Representative of the entire geographic area of interest	2015	5-6 years	HH	Household or food balance sheet estimates, less than half of which includes the age and sex group of interest	Not reported		No	0	5	3	2
Calcium	Frequency of consumption of dairy found to be ~2 or fewer days per week in children 6-23m in 2015	•Data from the 2015 NNS was re-analyzed in 2018 to investigate food group consumption.	•Campbell, R.K., et al., Infant and young child feeding practices and nutritional status in Bhutan. Matern Child Nutr, 2018. 14 Suppl 4: p. e12762.	N/A	N/A			Other	National	Representative of the entire geographic area of interest	2015	5-6 years	6-23 mo	Estimates for exact age and sex group of interest	Not reported		No	0	5	3	5
Calcium	Frequency of consumption of dairy at the household level found to be 3.2 times per week in 2015		•2015 National Nutrition Survey	N/A	N/A			Other	National	Representative of the entire geographic area of interest	2015	5-6 years	HH	Household or food balance sheet estimates, less than half of which includes the age and sex group of interest	Not reported		No	0	5	3	2
Iodine	Goitre rate was found to have decreased from 65% in 1983 to <5% in 2005. The country declared elimination of iodine deficiency in 2010, and was re-certified in 2017/18.	•Estimates quoted in reports but no links to original source or original data. Uncertain where these estimates come from.	•GHNC, SAARC Development Goals: Mid-term Review Report. 2011, Gross National Happiness Commission.: Thimphu. •Atwood, S.J., et al., Nutrition Situation in Bhutan: Situational Analysis and Policy Recommendations, in Health, Nutrition and Population (HNP) Discussion Paper. 2014, The International Bank for Reconstruction and Development / The World Bank.	Negligible	0			Biological and function markers	Unknown		2005	>10 years	Unknown		Unknown		No	5		0
Iodine	98.4% of household salt iodized (exact survey year unknown)	•Estimates quoted in reports but no links to original source or original data. Uncertain where these estimates come from.	•GHNC, SAARC Development Goals: Mid-term Review Report. 2011, Gross National Happiness Commission.: Thimphu. •Atwood, S.J., et al., Nutrition Situation in Bhutan: Situational Analysis and Policy Recommendations, in Health, Nutrition and Population (HNP) Discussion Paper. 2014, The International Bank for Reconstruction and Development / The World Bank.	Negligible	0			Nutrient-informative food group intake of individuals or households	Unknown		Unknown		Uknown		Unknown		No	1
Vitamin B12	Frequency of consumption of flesh foods found to be <2 days per week, dairy consumption 2 or fewer days per week and egg consumption ~1 day per week in children 6-23m in 2015	•Data from the 2015 NNS was re-analyzed in 2018 to investigate food group consumption.	•Campbell, R.K., et al., Infant and young child feeding practices and nutritional status in Bhutan. Matern Child Nutr, 2018. 14 Suppl 4: p. e12762.	N/A	N/A			Other	National	Representative of the entire geographic area of interest	2015	5-6 years	6-23 mo	Estimates for exact age and sex group of interest	Not reported		No	0	5	3	5
Vitamin B12	Frequency of consumption flesh foods, fish or organ meats at the household level found to be 1.5 or fewer times per week, egg consumption 1.5 times per week, and dairy consumption 3.2 times per week in 2015		•2015 National Nutrition Survey	N/A	N/A			Other	National	Representative of the entire geographic area of interest	2015	5-6 years	HH	Household or food balance sheet estimates, less than half of which includes the age and sex group of interest	Not reported		No	0	5	3	2
Folate	NO DATA																No
Niacin	Frequency of consumption of flesh foods was found to be <2 days per week in children 6-23m	•Data from the 2015 NNS was re-analyzed in 2018 to investigate food group consumption.	•Campbell, R.K., et al., Infant and young child feeding practices and nutritional status in Bhutan. Matern Child Nutr, 2018. 14 Suppl 4: p. e12762.	N/A	N/A			Other	National	Representative of the entire geographic area of interest	2015	5-6 years	6-23 mo	Estimates for exact age and sex group of interest	Not reported		No	0	5	3	5
Niacin	Frequency of consumption flesh foods, fish or organ meats at the household level found to be 1.5 or fewer times per week in 2015		•2015 National Nutrition Survey	N/A	N/A			Other	National	Representative of the entire geographic area of interest	2015	5-6 years	HH	Household or food balance sheet estimates, less than half of which includes the age and sex group of interest	Not reported		No	0	5	3	2
Thiamine	A 2014 study of boarding school children aged 9-22y in seven districts noted as high risk for peripheral neuropathy assessed levels of thiamine deficiency four times over the course of a year. The estimates of thiamine deficiency (thiamine concentration < 32 ng/mL) ranged from 51-92% over the four data collection periods		•Dzed, L., et al., Status of Thiamin deficiency in boarding school children from seven districts in Bhutan with previous history of peripheral neuropathy outbreaks: a cohort study. Bhutan Health Journal, 2015(1): p. 49-56.	N/A	N/A			Other									No	0
Vitamin C	Household frequency of consumption of vitamin C-rich vegetables and vitamin C-rich fruits found to be 3.9 times per week and 1.0 times per week, respectively, in 2015		•2015 National Nutrition Survey	N/A	N/A			Other	National	Representative of the entire geographic area of interest	2015	5-6 years	HH	Household or food balance sheet estimates, less than half of which includes the age and sex group of interest	Not reported		No	0	5	3	2
Vitamin B6	NO DATA																No

[truncated: 2 more sheets: Sri Lanka, The Maldives]
